# Supplementary material for: Molecular epidemiology of Neisseria gonorrhoeae isolates in Russia, 2015–2023: current trends and forecasting
Source: Front Cell Infect Microbiol. 2025 Feb 19;15:1526859. doi: 10.3389/fcimb.2025.1526859 (PMC11879935; doi:10.3389/fcimb.2025.1526859)
Supplement: Supplementary file 1 [file Table1.xlsx]

## Sheet: Лист1
Supplementary Table S1. Characteristics of N. gonorrhoeae clinical isolates collected in the Russian Federation during 2015-2023 and analyzed using microarrays
Sample code	Year	NG-MAST	MLST	MICCro	MICAzi	penA										ponA	porB		mtrR			mtrD	23S rRNA
						311 (wt=Ala)	312 (wt=Ile)	316 (wt=Val)	345-346 (wt=Noins)	501 (wt=Ala)	512 (wt=Asn)	542 (wt=Gly)	545 (wt=Gly)	551 (wt=Pro)	Sequence	421 (wt=Leu)	120 (wt=Gly)	121 (wt=Ala)	-35	-10	Promoter	821/823 (wt=Ser/Lys)	rrnA	rrnB	rrnC	rrnD
11300	2023	16790	8130	0.03	0.25	wt	wt	wt	wt	wt	wt	wt	wt	wt	wt	wt	Arg	Asp	wt	wt	wt	wt	wt	wt	wt	wt
11301	2023	16790	8130	0.03	0.12	wt	wt	wt	wt	wt	wt	wt	wt	wt	wt	wt	wt	wt	wt	wt	wt	wt	wt	wt	wt	wt
11302	2023	22864	14345	0.03	0.25	wt	wt	wt	wt	wt	wt	wt	wt	wt	wt	wt	Arg	Asp	wt	wt	wt	wt	wt	wt	wt	wt
11303	2023	22864	8143	0.03	0.5	wt	wt	wt	wt	wt	wt	wt	wt	wt	wt	wt	wt	wt	wt	wt	wt	wt	wt	wt	wt	wt
11311	2023	22868	10314	0.03	2	wt	Met	Thr	wt	wt	Tyr	wt	Ser	wt	mosaic	wt	wt	wt	delA	wt	MG-like	mosaic (Ala/Glu)	wt	wt	wt	wt
11312	2023	22868	10314	0.06	1	wt	wt	wt	insAsp	wt	wt	Ser	wt	wt	wt	Pro	wt	wt	delA	wt	MG-like	mosaic (Ala/Glu)	wt	wt	wt	wt
11313	2023	22868	10314	0.03	1	wt	Met	Thr	wt	wt	Tyr	wt	Ser	wt	mosaic	wt	wt	wt	delA	wt	MG-like	mosaic (Ala/Glu)	wt	wt	wt	wt
11315	2023	17972	11706	0.008	4	wt	wt	wt	insAsp	wt	wt	Ser	wt	wt	wt	Pro	wt	wt	wt	wt	wt	mosaic (Ala/Glu)	wt	wt	wt	wt
11316	2023	20284	10314	0.015	0.06	wt	wt	wt	insAsp	wt	wt	Ser	wt	wt	wt	Pro	wt	Ser	delA	wt	MG-like	mosaic (Ala/Glu)	wt	wt	wt	wt
11317	2023	20284	10314	0.06	0.06	wt	wt	wt	insAsp	wt	wt	Ser	wt	wt	wt	Pro	wt	Ser	delA	wt	MG-like	mosaic (Ala/Glu)	wt	wt	wt	wt
11318	2023	16890	1582	0.06	0.5	wt	wt	wt	insAsp	wt	wt	wt	wt	wt	wt	wt	wt	wt	wt	wt	wt	wt	wt	wt	wt	wt
11319	2023	15212	15273	0.06	0.03	wt	Met	Thr	wt	wt	Tyr	wt	wt	wt	mosaic	wt	wt	wt	delA	wt	wt	wt	wt	wt	wt	wt
11320	2023	13214	14345	0.03	0.25	wt	wt	wt	insAsp	wt	wt	wt	wt	wt	wt	wt	wt	wt	wt	wt	wt	wt	wt	wt	wt	wt
11321	2023	21017	8143	0.03	0.25	wt	wt	wt	insAsp	wt	wt	wt	wt	wt	wt	wt	wt	wt	wt	wt	wt	wt	wt	wt	wt	wt
11322	2023	16890	14345	0.06	0.5	wt	wt	wt	insAsp	wt	wt	wt	wt	wt	wt	wt	wt	wt	wt	wt	wt	wt	wt	wt	wt	wt
11323	2023	16890	1582	0.004	0.12	wt	wt	wt	insAsp	wt	wt	wt	wt	wt	wt	wt	wt	wt	wt	wt	wt	wt	wt	wt	wt	wt
11324	2023	20526	1905	0.008	0.5	wt	wt	wt	insAsp	wt	wt	wt	wt	wt	wt	wt	wt	wt	wt	wt	wt	wt	wt	wt	wt	wt
11325	2023	14954	8143	0.008	1	wt	wt	wt	insAsp	wt	wt	wt	wt	wt	wt	wt	wt	wt	wt	wt	wt	wt	wt	wt	wt	wt
11326	2023	16206	10314	0.03	0.03	wt	wt	wt	insAsp	wt	wt	wt	wt	wt	wt	wt	wt	wt	delA	wt	MG-like	mosaic (Ala/Glu)	wt	wt	wt	wt
11327	2023	20856	14345	0.03	0.03	wt	wt	wt	insAsp	wt	wt	wt	wt	wt	wt	wt	wt	wt	delA	wt	wt	wt	wt	wt	wt	wt
11328	2023	21017	8143	0.004	0.12	wt	wt	wt	insAsp	wt	wt	wt	wt	wt	wt	wt	wt	wt	wt	wt	wt	wt	wt	wt	wt	wt
11329	2023	21030	10314	0.002	0.25	wt	wt	wt	insAsp	wt	wt	Ser	wt	wt	wt	Pro	wt	wt	delA	wt	wt	wt	wt	wt	wt	wt
11330	2023	21030	10314	0.002	1	wt	wt	wt	insAsp	wt	wt	Ser	wt	wt	wt	Pro	wt	wt	delA	wt	wt	wt	wt	wt	wt	wt
11331	2023	4706	8137	0.004	0.5	wt	Met	Thr	wt	wt	Tyr	wt	Ser	wt	mosaic	Pro	Lys	Asn	delA	wt	wt	wt	wt	wt	wt	wt
11332	2023	22865	17540	0.002	0.03	wt	Met	Thr	wt	wt	Tyr	wt	Ser	wt	mosaic	Pro	Lys	Asn	delA	wt	wt	wt	wt	wt	wt	wt
11333	2023	21017	8143	0.002	0.03	wt	wt	wt	insAsp	wt	wt	wt	wt	wt	wt	wt	wt	wt	wt	wt	wt	wt	wt	wt	wt	wt
11334	2023	4706	8137	0.008	0.06	wt	Met	Thr	wt	wt	Tyr	wt	Ser	wt	mosaic	Pro	Lys	Asn	delA	wt	wt	wt	wt	wt	wt	wt
11335	2023	21017	13532	0.004	0.5	wt	wt	wt	insAsp	wt	wt	wt	wt	wt	wt	wt	wt	wt	delA	wt	wt	wt	wt	wt	wt	wt
11336	2023	21017	13532	0.004	0.12	wt	wt	wt	insAsp	wt	wt	wt	wt	wt	wt	wt	wt	wt	wt	wt	wt	wt	wt	wt	wt	wt
11337	2023	15212	1901	0.015	4	wt	Met	Thr	wt	wt	Tyr	wt	Ser	wt	mosaic	Pro	Lys	Asn	delA	wt	wt	wt	C2611T	C2611T	C2611T	C2611T
11338	2023	21017	13532	0.03	0.06	wt	wt	wt	wt	wt	wt	wt	wt	wt	wt	wt	wt	wt	wt	wt	wt	wt	wt	wt	wt	wt
11339	2023	21017	13532	0.008	0.12	wt	wt	wt	insAsp	wt	wt	wt	wt	wt	wt	wt	wt	wt	wt	wt	wt	wt	wt	wt	wt	wt
11340	2023	21017	13532	0.004	0.008	wt	wt	wt	insAsp	wt	wt	wt	wt	wt	wt	wt	wt	wt	wt	wt	wt	wt	wt	wt	wt	wt
11341	2023	21017	13532	0.004	0.06	wt	wt	wt	insAsp	wt	wt	wt	wt	wt	wt	wt	wt	wt	wt	wt	wt	wt	wt	wt	wt	wt
11342	2023	12542	7363	0.015	0.12	wt	wt	wt	insAsp	wt	wt	wt	wt	wt	wt	wt	wt	wt	wt	wt	wt	wt	wt	wt	wt	wt
11343	2023	21017	13532	0.004	0.12	wt	wt	wt	insAsp	wt	wt	wt	wt	wt	wt	wt	wt	wt	wt	wt	wt	wt	wt	wt	wt	wt
11344	2023	21017	13532	0.004	0.12	wt	wt	wt	insAsp	wt	wt	wt	wt	wt	wt	wt	wt	wt	wt	wt	wt	wt	wt	wt	wt	wt
11346	2023	7292	13554	0.03	0.03	wt	wt	wt	wt	wt	wt	wt	wt	wt	wt	wt	wt	wt	wt	wt	wt	wt	wt	wt	wt	wt
11348	2023	18898	10314	0.004	0.03	wt	wt	wt	insAsp	wt	wt	wt	wt	wt	wt	Pro	wt	wt	wt	wt	wt	wt	wt	wt	wt	wt
11200	2022	21028	10314	0.06	2	wt	wt	wt	insAsp	wt	wt	Ser	wt	wt	wt	Pro	wt	Ser	delA	wt	MG-like	mosaic (Ala/Glu)	wt	wt	wt	wt
11201	2022	19762	9362	0.06	0.03	wt	wt	wt	insAsp	wt	wt	wt	wt	wt	wt	wt	wt	wt	delA	wt	wt	mosaic (Ala/Glu)	wt	wt	wt	wt
11202	2022	19762	9362	0.008	1	wt	wt	wt	insAsp	wt	wt	wt	wt	wt	wt	wt	wt	wt	delA	wt	wt	mosaic (Ala/Glu)	wt	wt	wt	wt
11203	2022	17972	11706	0.03	1	wt	wt	wt	insAsp	wt	wt	Ser	wt	wt	wt	Pro	wt	wt	wt	wt	wt	mosaic (Ala/Glu)	wt	wt	wt	wt
11207	2022	21029	11706	0.03	1	wt	wt	wt	insAsp	wt	wt	Ser	wt	wt	wt	Pro	wt	wt	wt	wt	wt	mosaic (Ala/Glu)	wt	wt	wt	wt
11208	2022	24560	11428	0.06	1	wt	wt	wt	insAsp	wt	wt	wt	wt	wt	wt	wt	wt	wt	delA	wt	MG-like	mosaic (Ala/Glu)	wt	wt	wt	wt
11209	2022	24560	11428	0.06	0.5	wt	wt	wt	insAsp	wt	wt	wt	wt	wt	wt	wt	wt	wt	delA	wt	MG-like	mosaic (Ala/Glu)	wt	wt	wt	wt
11210	2022	21029	11706	0.03	0.5	wt	wt	wt	insAsp	wt	wt	Ser	wt	wt	wt	Pro	wt	wt	wt	wt	wt	mosaic (Ala/Glu)	wt	wt	wt	wt
11211	2022	21028	10314	0.06	0.12	wt	wt	wt	insAsp	wt	wt	Ser	wt	wt	wt	Pro	wt	Ser	delA	wt	MG-like	mosaic (Ala/Glu)	wt	wt	wt	wt
11212	2022	21017	8143	0.03	0.5	wt	wt	wt	insAsp	wt	wt	wt	wt	wt	wt	wt	wt	wt	wt	wt	wt	wt	wt	wt	wt	wt
11213	2022	21017	8143	0.03	0.12	wt	wt	wt	insAsp	wt	wt	wt	wt	wt	wt	wt	wt	wt	wt	wt	wt	wt	wt	wt	wt	wt
11214	2022	21017	8143	0.06	0.12	wt	wt	wt	insAsp	wt	wt	wt	wt	wt	wt	wt	wt	wt	wt	wt	wt	wt	wt	wt	wt	wt
11215	2022	21028	10314	0.03	4	wt	wt	wt	insAsp	wt	wt	Ser	wt	wt	wt	Pro	wt	Ser	delA	wt	MG-like	mosaic (Ala/Glu)	wt	wt	wt	wt
11216	2022	21028	13732	0.03	4	wt	wt	wt	insAsp	wt	wt	wt	wt	wt	wt	wt	wt	wt	wt	wt	wt	wt	wt	wt	wt	wt
11217	2022	21017	8143	0.03	1	wt	wt	wt	insAsp	wt	wt	wt	wt	wt	wt	wt	wt	wt	wt	wt	wt	wt	wt	wt	wt	wt
11218	2022	21030	10314	0.03	1	wt	wt	wt	insAsp	wt	wt	wt	wt	wt	wt	Pro	wt	wt	wt	wt	wt	wt	wt	wt	wt	wt
11219	2022	21017	8143	0.03	0.12	wt	wt	wt	insAsp	wt	wt	wt	wt	wt	wt	wt	wt	wt	wt	wt	wt	wt	wt	wt	wt	wt
11220	2022	18898	10314	0.03	0.5	wt	wt	wt	insAsp	wt	wt	Ser	wt	wt	wt	Pro	wt	wt	wt	wt	wt	wt	wt	wt	wt	wt
11221	2022	18898	10314	0.03	0.5	wt	wt	wt	insAsp	wt	wt	Ser	wt	wt	wt	Pro	wt	wt	wt	wt	wt	wt	wt	wt	wt	wt
11222	2022	21029	11706	0.06	2	wt	wt	wt	insAsp	wt	wt	Ser	wt	wt	wt	Pro	wt	wt	wt	wt	wt	mosaic (Ala/Glu)	wt	wt	wt	wt
11223	2022	21016	17032	0.06	4	wt	wt	wt	insAsp	wt	wt	wt	wt	wt	wt	wt	wt	wt	delA	wt	MG-like	mosaic (Ala/Glu)	wt	wt	wt	wt
11224	2022	21029	11706	0.06	0.5	wt	wt	wt	insAsp	wt	wt	Ser	wt	wt	wt	Pro	wt	wt	wt	wt	wt	mosaic (Ala/Glu)	wt	wt	wt	wt
11225	2022	15937	7827	0.03	0.25	wt	wt	wt	insAsp	Val	wt	wt	wt	Ser	wt	Pro	Lys	Asp	delA	wt	wt	wt	wt	wt	wt	wt
11101	2021	20283	1901	0.002	0.06	wt	Met	Thr	wt	wt	Tyr	wt	Ser	wt	mosaic	Pro	Lys	Asn	delA	wt	wt	wt	wt	wt	wt	wt
11102	2021	20282	14417	0.015	0.03	wt	wt	wt	insAsp	wt	wt	Ser	wt	wt	wt	Pro	wt	Ser	wt	wt	wt	wt	wt	wt	wt	wt
11103	2021	20281	11706	0.002	0.03	wt	wt	wt	insAsp	wt	wt	Ser	wt	wt	wt	Pro	wt	wt	wt	wt	wt	mosaic (Ala/Glu)	wt	wt	wt	wt
11104	2021	20273	11177	0.002	0.12	wt	wt	wt	wt	wt	wt	wt	wt	wt	wt	wt	wt	wt	wt	wt	wt	wt	wt	wt	wt	wt
11105	2021	19838	11706	0.002	0.12	wt	wt	wt	insAsp	wt	wt	Ser	wt	wt	wt	Pro	wt	wt	wt	wt	wt	mosaic (Ala/Glu)	wt	wt	wt	wt
11106	2021	20294	9363	0.002	0.25	wt	wt	wt	insAsp	wt	wt	wt	wt	wt	wt	wt	Lys	Asn	delA	wt	MG-like	mosaic (Ala/Glu)	wt	wt	wt	wt
11107	2021	19838	11706	0.002	0.25	wt	wt	wt	insAsp	wt	wt	Ser	wt	wt	wt	Pro	wt	wt	wt	wt	wt	mosaic (Ala/Glu)	wt	wt	wt	wt
11108	2021	20287	10314	0.002	0.12	wt	wt	wt	insAsp	wt	wt	Ser	wt	wt	wt	Pro	wt	wt	wt	wt	wt	wt	wt	wt	wt	wt
11109	2021	20286	10314	0.004	0.06	wt	wt	wt	insAsp	wt	wt	Ser	wt	wt	wt	Pro	wt	Ser	wt	wt	wt	wt	wt	wt	wt	wt
11110	2021	9575	1901	0.002	0.12	wt	wt	wt	insAsp	wt	wt	Ser	wt	wt	wt	Pro	wt	wt	wt	wt	wt	wt	wt	wt	wt	wt
11111	2021	19778	1583	0.004	0.25	wt	wt	wt	insAsp	Val	wt	wt	wt	wt	wt	wt	wt	wt	wt	wt	wt	wt	wt	wt	wt	wt
11112	2021	18898	10314	0.015	0.12	wt	wt	wt	insAsp	wt	wt	Ser	wt	wt	wt	Pro	wt	wt	wt	wt	wt	wt	wt	wt	wt	wt
11115	2021	20284	10314	0.004	0.5	wt	wt	wt	insAsp	wt	wt	Ser	wt	wt	wt	Pro	wt	Ser	delA	wt	MG-like	mosaic (Ala/Glu)	wt	wt	wt	wt
11116	2021	20274	9363	0.015	0.12	wt	wt	wt	insAsp	wt	wt	wt	wt	wt	wt	wt	Lys	Asn	wt	wt	wt	mosaic (Ala/Glu)	wt	wt	wt	wt
11120	2021	20288	9363	0.008	0.25	wt	wt	wt	insAsp	wt	wt	wt	wt	wt	wt	wt	Lys	Asn	delA	wt	MG-like	mosaic (Ala/Glu)	wt	wt	wt	wt
11121	2021	20269	1583	0.008	0.008	wt	wt	wt	insAsp	Val	wt	wt	wt	wt	wt	wt	wt	wt	wt	wt	wt	wt	wt	wt	wt	wt
11122	2021	1152	1892	0.002	0.015	wt	wt	wt	wt	wt	wt	wt	wt	wt	wt	wt	wt	wt	wt	wt	wt	wt	wt	wt	wt	wt
11123	2021	20277	10314	0.002	0.12	wt	wt	wt	insAsp	wt	wt	Ser	wt	wt	wt	Pro	wt	wt	wt	wt	wt	wt	wt	wt	wt	wt
11124	2021	18787	9363	0.015	2	wt	wt	wt	insAsp	wt	wt	wt	wt	wt	wt	wt	Lys	Asn	delA	wt	MG-like	mosaic (Ala/Glu)	wt	wt	wt	wt
11125	2021	20272	7359	0.004	0.12	wt	wt	wt	insAsp	wt	wt	wt	wt	wt	wt	wt	wt	Ser	wt	wt	WHOP-like	mosaic (Ala/Glu)	wt	wt	wt	wt
11126	2021	20292	1892	0.002	0.015	wt	wt	wt	wt	wt	wt	wt	wt	wt	wt	wt	wt	wt	wt	wt	wt	wt	wt	wt	wt	wt
11127	2021	20271	6721	0.004	0.12	wt	wt	wt	insAsp	wt	wt	wt	wt	Leu	wt	Pro	Asp	Asp	wt	wt	wt	wt	wt	wt	wt	wt
11128	2021	20268	7822	0.002	0.015	wt	wt	wt	insAsp	wt	wt	Ser	wt	wt	wt	Pro	wt	wt	wt	wt	wt	wt	wt	wt	wt	wt
11129	2021	20291	9363	0.008	0.5	wt	wt	wt	insAsp	wt	wt	wt	wt	wt	wt	wt	Lys	Asn	delA	wt	MG-like	mosaic (Ala/Glu)	wt	wt	wt	wt
11131	2021	18787	9363	0.015	2	wt	wt	wt	insAsp	wt	wt	wt	wt	wt	wt	wt	Lys	Asn	delA	wt	MG-like	mosaic (Ala/Glu)	wt	wt	wt	wt
11132	2021	20270	15248	0.002	0.03	wt	wt	wt	insAsp	wt	wt	Ser	wt	wt	wt	Pro	wt	wt	wt	wt	wt	wt	wt	wt	wt	wt
11134	2021	1993	11177	0.002	0.12	wt	wt	wt	wt	wt	wt	wt	wt	wt	wt	wt	wt	wt	wt	wt	wt	wt	wt	wt	wt	wt
11136	2021	20270	1901	0.002	0.12	wt	wt	wt	insAsp	wt	wt	Ser	wt	wt	wt	Pro	wt	Asp	wt	wt	wt	wt	wt	wt	wt	wt
11137	2021	20269	1583	0.002	0.12	wt	wt	wt	insAsp	Val	wt	wt	wt	wt	wt	wt	Lys	Asn	wt	wt	wt	wt	wt	wt	wt	wt
11138	2021	20277	10314	0.008	0.03	wt	wt	wt	insAsp	wt	wt	Ser	wt	wt	wt	Pro	wt	wt	wt	wt	wt		wt	wt	wt	wt
11139	2021	20267	17601	0.002	0.015	wt	wt	wt	insAsp	wt	wt	wt	wt	wt	wt	wt	wt	wt	wt	wt	wt	wt	wt	wt	wt	wt
11141	2021	20276	17601	0.008	0.12	wt	wt	wt	insAsp	wt	wt	Ser	wt	wt	wt	Pro	wt	Ser	wt	wt	wt	wt	wt	wt	wt	wt
11142	2021	4550	9363	0.008	2	wt	wt	wt	wt	wt	wt	wt	wt	wt	wt	wt	Lys	Asn	delA	wt	MG-like	wt	wt	wt	wt	wt
11143	2021	20275	9363	0.015	2	wt	wt	wt	insAsp	wt	wt	wt	wt	wt	wt	wt	Lys	Asn	delA	wt	MG-like	mosaic (Ala/Glu)	wt	wt	wt	wt
11144	2021	16953	9363	0.008	0.06	wt	wt	wt	insAsp	wt	wt	wt	wt	wt	wt	wt	Lys	Asn	wt	wt	wt	mosaic (Ala/Glu)	wt	wt	wt	wt
11145	2021	20273	1892	0.002	0.12	wt	wt	wt	wt	wt	wt	wt	wt	wt	wt	wt	wt	wt	wt	wt	wt	wt	wt	wt	wt	wt
11146	2021	5714	1579	0.015	2	wt	wt	wt	wt	wt	wt	wt	wt	wt	wt	wt	wt	wt	wt	wt	wt	wt	wt	wt	wt	wt
11147	2021	19050	16274	0.008	0.5	wt	wt	wt	insAsp	Val	wt	wt	wt	Ser	wt	Pro	Lys	Asp	delA	wt	wt	wt	wt	wt	wt	wt
11148	2021	5624	9363	0.004	0.25	wt	wt	wt	insAsp	wt	wt	wt	wt	wt	wt	wt	Asp	Gly	wt	wt	wt	mosaic (Ala/Glu)	wt	wt	wt	wt
11149	2021	4706	1901	0.004	0.06	wt	Met	Thr	wt	wt	Tyr	wt	Ser	wt	mosaic	Pro	Lys	Asn	delA	wt	wt	wt	wt	wt	wt	wt
11150	2021	20280	9363	0.015	1	wt	wt	wt	insAsp	wt	wt	wt	wt	wt	wt	wt	Lys	Asn	delA	wt	MG-like	mosaic (Ala/Glu)	wt	wt	wt	wt
11151	2021	20279	9363	0.008	0.5	wt	wt	wt	insAsp	wt	wt	wt	wt	wt	wt	wt	Lys	Asn	delA	wt	MG-like	mosaic (Ala/Glu)	wt	wt	wt	wt
11152	2021	4706	16267	0.002	0.03	wt	Met	Thr	wt	wt	Tyr	wt	Ser	wt	mosaic	Pro	Lys	Asn	delA	wt	wt	wt	wt	wt	wt	wt
11153	2021	20278	16272	0.008	0.12	wt	Met	Thr	wt	wt	Tyr	wt	Ser	wt	mosaic	Pro	Lys	Asn	delA	wt	wt	wt	wt	wt	wt	wt
11154	2021	5624	7365	0.06	2	wt	wt	wt	insAsp	wt	wt	wt	wt	wt	wt	wt	Asp	Gly	wt	wt	wt	wt	wt	wt	wt	wt
11155	2021	19050	1583	0.015	0.12	wt	wt	wt	insAsp	Val	wt	wt	wt	Ser	wt	Pro	Lys	Asp	delA	wt	wt	wt	wt	wt	wt	wt
10900	2020	20602	9363	0.015	4	wt	wt	wt	insAsp	wt	wt	wt	wt	wt	wt	wt	Lys	Asn	delA	wt	MG-like	mosaic (Ala/Glu)	wt	wt	wt	wt
10901	2020	3369	1594	0.008	0.06	wt	wt	wt	insAsp	wt	wt	wt	wt	wt	wt	wt	wt	wt	wt	wt	wt	wt	wt	wt	wt	wt
10902	2020	2212	1901	0.03	0.5	wt	Met	Thr	wt	wt	Tyr	wt	Ser	wt	mosaic	Pro	Lys	Asn	delA	wt	wt	wt	wt	wt	wt	wt
10903	2020	17380	9363	0.004	4	wt	wt	wt	insAsp	wt	wt	wt	wt	wt	wt	wt	Lys	Asn	delA	wt	MG-like	mosaic (Ala/Glu)	wt	wt	wt	wt
10904	2020	2212	1901	0.03	0.5	wt	Met	Thr	wt	wt	Tyr	wt	Ser	wt	mosaic	Pro	Lys	Asn	delA	wt	wt	wt	wt	wt	wt	wt
10908	2020	5742	1892	0.002	0.12	wt	wt	wt	wt	wt	wt	wt	wt	wt	wt	wt	wt	wt	wt	wt	wt	wt	wt	wt	wt	wt
10909	2020	17380	9363	0.015	4	wt	wt	wt	insAsp	wt	wt	wt	wt	wt	wt	wt	Lys	Asn	delA	wt	MG-like	mosaic (Ala/Glu)	wt	wt	wt	wt
10910	2020	4570	1594	0.008	0.06	wt	wt	wt	insAsp	wt	wt	wt	wt	wt	wt	wt	wt	wt	wt	wt	wt	wt	wt	wt	wt	wt
10911	2020	5941	1594	0.004	0.12	wt	wt	wt	insAsp	wt	wt	wt	wt	wt	wt	wt	wt	wt	wt	wt	wt	wt	wt	wt	wt	wt
10913	2020	17375	10314	0.008	0.25	wt	wt	wt	insAsp	wt	wt	wt	wt	wt	wt	Pro	wt	Ser	wt	wt	wt	wt	wt	wt	wt	wt
10914	2020	17380	9363	0.008	4	wt	wt	wt	insAsp	wt	wt	wt	wt	wt	wt	wt	Lys	Asn	delA	wt	MG-like	mosaic (Ala/Glu)	C2611T	C2611T	C2611T	C2611T
10915	2020	20602	9363	0.008	4	wt	wt	wt	insAsp	wt	wt	wt	wt	wt	wt	wt	Lys	Asn	delA	wt	MG-like	mosaic (Ala/Glu)	wt	wt	wt	wt
10918	2020	20602	9363	0.015	4	wt	wt	wt	insAsp	wt	wt	wt	wt	wt	wt	wt	Lys	Asn	delA	wt	MG-like	mosaic (Ala/Glu)	wt	wt	wt	wt
10919	2020	21017	8143	0.002	0.25	wt	wt	wt	insAsp	wt	wt	wt	wt	wt	wt	wt	Lys	Asn	wt	wt	wt	wt	wt	wt	wt	wt
10920	2020	807	1594	0.004	0.12	wt	wt	wt	insAsp	wt	wt	wt	wt	wt	wt	wt	wt	wt	wt	wt	wt	wt	wt	wt	wt	wt
10921	2020	4570	1594	0.004	0.12	wt	wt	wt	insAsp	wt	wt	wt	wt	wt	wt	wt	wt	wt	wt	wt	wt	wt	wt	wt	wt	wt
10922	2020	5941	1594	0.002	0.06	wt	wt	wt	insAsp	wt	wt	wt	wt	wt	wt	wt	wt	wt	wt	wt	wt	wt	wt	wt	wt	wt
10923	2020	807	1594	0.004	0.12	wt	wt	wt	insAsp	wt	wt	wt	wt	wt	wt	wt	wt	wt	wt	wt	wt	wt	wt	wt	wt	wt
10924	2020	12302	9363	0.008	4	wt	wt	wt	insAsp	wt	wt	wt	wt	wt	wt	wt	Lys	Asn	delA	wt	MG-like	mosaic (Ala/Glu)	wt	wt	wt	wt
10925	2020	12302	9363	0.008	4	wt	wt	wt	insAsp	wt	wt	wt	wt	wt	wt	wt	Lys	Asn	delA	wt	MG-like	mosaic (Ala/Glu)	wt	wt	wt	wt
10926	2020	12302	9363	0.008	2	wt	wt	wt	insAsp	wt	wt	wt	wt	wt	wt	wt	Lys	Asn	delA	wt	MG-like	mosaic (Ala/Glu)	wt	wt	wt	wt
10927	2020	12302	9363	0.004	2	wt	wt	wt	insAsp	wt	wt	wt	wt	wt	wt	wt	Lys	Asn	delA	wt	MG-like	mosaic (Ala/Glu)	wt	wt	wt	wt
10928	2020	807	1594	0.002	0.06	wt	wt	wt	insAsp	wt	wt	wt	wt	wt	wt	wt	wt	wt	wt	wt	wt	wt	wt	wt	wt	wt
10929	2020	807	1594	0.002	0.06	wt	wt	wt	insAsp	wt	wt	wt	wt	wt	wt	wt	wt	wt	wt	wt	wt	wt	wt	wt	wt	wt
10930	2020	3321	1594	0.008	0.25	wt	wt	wt	insAsp	wt	wt	wt	wt	wt	wt	wt	wt	wt	wt	wt	wt	wt	wt	wt	wt	wt
10932	2020	807	1594	0.002	0.06	wt	wt	wt	insAsp	wt	wt	wt	wt	wt	wt	wt	wt	wt	wt	wt	wt	wt	wt	wt	wt	wt
10933	2020	807	1594	0.004	0.06	wt	wt	wt	insAsp	wt	wt	wt	wt	wt	wt	wt	wt	wt	wt	wt	wt	wt	wt	wt	wt	wt
10934	2020	1993	11177	0.002	0.25	wt	wt	wt	wt	wt	wt	wt	wt	wt	wt	wt	wt	wt	wt	wt	wt	wt	wt	wt	wt	wt
10935	2020	228	1594	0.004	0.06	wt	wt	wt	wt	wt	wt	wt	wt	wt	wt	wt	wt	wt	wt	wt	wt	wt	wt	wt	wt	wt
10936	2020	1993	11177	0.002	0.06	wt	wt	wt	wt	wt	wt	wt	wt	wt	wt	wt	wt	wt	wt	wt	wt	wt	wt	wt	wt	wt
10937	2020	228	1594	0.008	0.06	wt	wt	wt	insAsp	wt	wt	wt	wt	wt	wt	wt	wt	wt	wt	wt	wt	wt	wt	wt	wt	wt
10938	2020	807	1594	0.002	0.06	wt	wt	wt	insAsp	wt	wt	wt	wt	wt	wt	wt	wt	wt	wt	wt	wt	wt	wt	wt	wt	wt
10939	2020	228	1594	0.002	0.06	wt	wt	wt	insAsp	wt	wt	wt	wt	wt	wt	wt	wt	wt	wt	wt	wt	wt	wt	wt	wt	wt
10940	2020	12302	9363	0.008	4	wt	wt	wt	insAsp	wt	wt	wt	wt	wt	wt	wt	Lys	Asn	wt	wt	wt	mosaic (Ala/Glu)	wt	wt	wt	wt
10941	2020	1993	11177	0.002	0.06	wt	wt	wt	wt	wt	wt	wt	wt	wt	wt	wt	wt	wt	wt	wt	wt	wt	wt	wt	wt	wt
10942	2020	807	1594	0.004	0.12	wt	wt	wt	insAsp	wt	wt	wt	wt	wt	wt	wt	wt	wt	wt	wt	wt	wt	wt	wt	wt	wt
10943	2020	8901	1594	0.008	0.12	wt	wt	wt	insAsp	wt	wt	wt	wt	wt	wt	wt	wt	wt	wt	wt	wt	wt	wt	wt	wt	wt
10944	2020	807	1594	0.004	0.12	wt	wt	wt	insAsp	wt	wt	wt	wt	wt	wt	wt	wt	wt	wt	wt	wt	wt	wt	wt	wt	wt
10945	2020	1993	11177	0.002	0.12	wt	wt	wt	wt	wt	wt	wt	wt	wt	wt	wt	wt	wt	wt	wt	wt	wt	wt	wt	wt	wt
10946	2020	1993	11177	0.002	0.06	wt	wt	wt	wt	wt	wt	wt	wt	wt	wt	wt	wt	wt	wt	wt	wt	wt	wt	wt	wt	wt
10947	2020	6226	1901	0.004	0.12	wt	wt	wt	insAsp	wt	wt	Ser	wt	wt	wt	Pro	wt	wt	wt	wt	wt	wt	wt	wt	wt	wt
10948	2020	228	1594	0.002	0.03	wt	wt	wt	insAsp	wt	wt	wt	wt	wt	wt	wt	wt	wt	wt	wt	wt	wt	wt	wt	wt	wt
10949	2020	14700	10314	0.015	0.25	wt	wt	wt	insAsp	Val	wt	wt	wt	Ser	wt	Pro	wt	Ser	delA	wt	wt	wt	wt	wt	wt	wt
10950	2020	15589	7365	0.015	0.12	wt	wt	wt	insAsp	Val	wt	wt	wt	wt	wt	wt	wt	wt	wt	wt	wt	wt	wt	wt	wt	wt
10951	2020	17380	9363	0.008	8	wt	wt	wt	insAsp	wt	wt	wt	wt	wt	wt	wt	Lys	Asn	wt	wt	wt	mosaic (Ala/Glu)	wt	wt	wt	wt
10952	2020	24559	6726	0.002	0.12	wt	wt	wt	insAsp	wt	wt	wt	wt	wt	wt	wt	wt	wt	wt	wt	wt	wt	wt	wt	wt	wt
10953	2020	17380	9363	0.004	8	wt	wt	wt	insAsp	wt	wt	wt	wt	wt	wt	wt	Lys	Asn	wt	wt	wt	mosaic (Ala/Glu)	wt	wt	wt	wt
10954	2020	17380	9363	0.004	8	wt	wt	wt	insAsp	wt	wt	wt	wt	wt	wt	wt	Lys	Asn	delA	wt	MG-like	mosaic (Ala/Glu)	wt	wt	wt	wt
10955	2020	12302	9363	0.004	0.06	wt	wt	wt	insAsp	wt	wt	wt	wt	wt	wt	wt	Lys	Asn	delA	wt	MG-like	mosaic (Ala/Glu)	wt	wt	wt	wt
10956	2020	807	1594	0.015	0.06	wt	wt	wt	insAsp	wt	wt	wt	wt	wt	wt	wt	wt	wt	wt	wt	wt	wt	wt	wt	wt	wt
10957	2020	24572	6726	0.002	0.03	wt	wt	wt	insAsp	wt	wt	wt	wt	wt	wt	wt	Asp	wt	wt	wt	wt	wt	wt	wt	wt	wt
10958	2020	16411	11177	0.002	0.06	wt	wt	wt	wt	wt	wt	wt	wt	wt	wt	wt	wt	wt	wt	wt	wt	wt	wt	wt	wt	wt
10959	2020	1993	11177	0.002	0.06	wt	wt	wt	wt	wt	wt	wt	wt	wt	wt	wt	wt	wt	wt	wt	wt	wt	wt	wt	wt	wt
10960	2020	228	1594	0.002	0.06	wt	wt	wt	insAsp	wt	wt	wt	wt	wt	wt	wt	wt	wt	wt	wt	wt	wt	wt	wt	wt	wt
10961	2020	14700	10314	0.008	0.5	wt	wt	wt	insAsp	Val	wt	wt	wt	Ser	wt	Pro	wt	Ser	delA	wt	wt	wt	wt	wt	wt	wt
10962	2020	3321	1594	0.004	0.25	wt	wt	wt	insAsp	wt	wt	wt	wt	wt	wt	wt	wt	wt	wt	wt	wt	wt	wt	wt	wt	wt
10963	2020	15589	7365	0.015	0.12	wt	wt	wt	insAsp	Val	wt	wt	wt	wt	wt	wt	wt	wt	wt	wt	wt	wt	wt	wt	wt	wt
10966	2020	18898	10314	0.008	0.25	wt	wt	wt	insAsp	wt	wt	Ser	wt	wt	wt	Pro	wt	Ser	wt	wt	wt	wt	wt	wt	wt	wt
10967	2020	18898	10314	0.004	0.12	wt	wt	wt	insAsp	wt	wt	Ser	wt	wt	wt	Pro	wt	Ser	wt	wt	wt	wt	wt	wt	wt	wt
10968	2020	18898	10314	0.004	0.5	wt	wt	wt	insAsp	wt	wt	Ser	wt	wt	wt	Pro	wt	Ser	wt	wt	wt	wt	wt	wt	wt	wt
10969	2020	807	1594	0.004	0.12	wt	wt	wt	insAsp	wt	wt	wt	wt	wt	wt	wt	wt	wt	wt	wt	wt	wt	wt	wt	wt	wt
10970	2020	17020	1594	0.002	0.12	wt	wt	wt	wt	wt	wt	wt	wt	wt	wt	wt	wt	wt	wt	wt	wt	wt	wt	wt	wt	wt
10981	2020	16174	1594	0.002	0.12	wt	wt	wt	insAsp	wt	wt	wt	wt	wt	wt	wt	wt	wt	wt	wt	wt	wt	wt	wt	wt	wt
10982	2020	14700	10314	0.008	0.12	wt	wt	wt	insAsp	Val	wt	wt	wt	Ser	wt	Pro	wt	Ser	delA	wt	wt	wt	wt	wt	wt	wt
10983	2020	18894	1594	0.008	0.12	wt	wt	wt	insAsp	wt	wt	wt	wt	wt	wt	wt	wt	wt	wt	wt	wt	wt	wt	wt	wt	wt
10984	2020	18131	10314	0.004	0.12	wt	wt	wt	insAsp	Val	wt	wt	wt	wt	wt	wt	wt	wt	delA	wt	wt	wt	wt	wt	wt	wt
10985	2020	807	1594	0.008	0.12	wt	wt	wt	insAsp	wt	wt	wt	wt	wt	wt	wt	wt	wt	wt	wt	wt	wt	wt	wt	wt	wt
10986	2020	14700	10314	0.004	1	wt	wt	wt	insAsp	Val	wt	wt	wt	Ser	wt	Pro	wt	Ser	wt	wt	wt	wt	wt	wt	wt	wt
10987	2020	807	1594	0.008	0.12	wt	wt	wt	insAsp	wt	wt	wt	wt	wt	wt	wt	wt	wt	wt	wt	wt	wt	wt	wt	wt	wt
10988	2020	15589	7365	0.015	0.12	wt	wt	wt	insAsp	Val	wt	wt	wt	wt	wt	wt	wt	wt	wt	wt	wt	wt	wt	wt	wt	wt
11007	2020	7344	1594	0.002	0.12	wt	wt	wt	insAsp	wt	wt	wt	wt	wt	wt	wt	wt	wt	wt	wt	wt	wt	wt	wt	wt	wt
11008	2020	14502	9363	0.004	0.03	wt	wt	wt	insAsp	wt	wt	wt	wt	wt	wt	wt	Lys	Asn	delA	wt	MG-like	mosaic (Ala/Glu)	wt	wt	wt	wt
11009	2020	24573	1905	0.015	0.12	wt	wt	wt	insAsp	wt	wt	Ser	wt	wt	wt	Pro	Lys	Asp	delA	wt	wt	wt	wt	wt	wt	wt
11010	2020	24573	1905	0.015	0.12	wt	wt	wt	insAsp	wt	wt	Ser	wt	wt	wt	Pro	Lys	Asp	delA	wt	wt	wt	wt	wt	wt	wt
11011	2020	18898	10314	0.004	0.12	wt	wt	wt	insAsp	wt	wt	Ser	wt	wt	wt	Pro	Lys	Asn	wt	wt	wt	wt	wt	wt	wt	wt
11012	2020	17529	13757	0.002	0.03	wt	wt	wt	insAsp	wt	wt	wt	wt	wt	wt	Pro	wt	wt	wt	wt	wt	wt	wt	wt	wt	wt
11014	2020	5742	1892	0.002	0.06	wt	wt	wt	wt	wt	wt	wt	wt	wt	wt	wt	wt	wt	wt	wt	wt	wt	wt	wt	wt	wt
11015	2020	5742	1892	0.002	0.06	wt	wt	wt	wt	wt	wt	wt	wt	wt	wt	wt	wt	wt	wt	wt	wt	wt	wt	wt	wt	wt
11016	2020	5742	1892	0.002	0.03	wt	wt	wt	wt	wt	wt	wt	wt	wt	wt	wt	wt	wt	wt	wt	wt	wt	wt	wt	wt	wt
11017	2020	24573	1905	0.015	0.12	wt	wt	wt	insAsp	wt	wt	Ser	wt	wt	wt	Pro	Lys	Asp	delA	wt	wt	wt	wt	wt	wt	wt
11018	2020	14502	9363	0.004	0.03	wt	wt	wt	insAsp	Val	wt	wt	wt	wt	wt	wt	Lys	Asn	delA	wt	MG-like	mosaic (Ala/Glu)	wt	wt	wt	wt
11019	2020	12302	9363	0.004	2	wt	wt	wt	insAsp	wt	wt	wt	wt	wt	wt	wt	Lys	Asn	delA	wt	MG-like	mosaic (Ala/Glu)	wt	wt	wt	wt
11020	2020	228	1594	0.002	0.06	wt	wt	wt	insAsp	wt	wt	wt	wt	wt	wt	wt	wt	wt	wt	wt	wt	wt	wt	wt	wt	wt
11021	2020	24559	6726	0.002	0.12	wt	wt	wt	insAsp	wt	wt	wt	wt	wt	wt	wt	wt	wt	wt	wt	wt	wt	wt	wt	wt	wt
11022	2020	12302	9363	0.004	0.06	wt	wt	wt	insAsp	wt	wt	wt	wt	wt	wt	wt	Lys	Asn	delA	wt	MG-like	mosaic (Ala/Glu)	wt	wt	wt	wt
11023	2020	17536	8110	0.004	0.06	wt	wt	wt	insAsp	wt	wt	Ser	wt	wt	wt	Pro	wt	wt	wt	wt	wt	wt	wt	wt	wt	wt
11024	2020	16953	9363	0.03	4	wt	wt	wt	insAsp	wt	wt	wt	wt	wt	wt	wt	Lys	Asn	wt	wt	wt	mosaic (Ala/Glu)	wt	wt	wt	wt
11026	2020	5742	1892	0.002	0.03	wt	wt	wt	wt	wt	wt	wt	wt	wt	wt	wt	wt	wt	wt	wt	wt	wt	wt	wt	wt	wt
11027	2020	5718	13757	0.002	0.12	wt	wt	wt	insAsp	wt	wt	wt	wt	wt	wt	Pro	wt	wt	wt	wt	wt	wt	wt	wt	wt	wt
11028	2020	8901	1594	0.008	0.12	wt	wt	wt	insAsp	wt	wt	wt	wt	wt	wt	wt	wt	wt	wt	wt	wt	wt	wt	wt	wt	wt
11029	2020	1993	11177	0.002	0.06	wt	wt	wt	wt	wt	wt	wt	wt	wt	wt	wt	wt	wt	wt	wt	wt	wt	wt	wt	wt	wt
11030	2020	1993	11177	0.002	0.06	wt	wt	wt	wt	wt	wt	wt	wt	wt	wt	wt	wt	wt	wt	wt	wt	wt	wt	wt	wt	wt
11032	2020	2212	1901	0.06	0.25	wt	Met	Thr	wt	wt	Tyr	wt	Ser	wt	mosaic	Pro	Lys	Asn	delA	wt	wt	wt	wt	wt	wt	wt
11035	2020	24573	1594	0.015	0.25	wt	wt	wt	insAsp	wt	wt	Ser	wt	wt	wt	Pro	Lys	Asp	wt	wt	wt	wt	wt	wt	wt	wt
11036	2020	14502	9363	0.004	0.03	wt	wt	wt	insAsp	Val	wt	wt	wt	wt	wt	wt	Lys	Asn	delA	wt	MG-like	mosaic (Ala/Glu)	wt	wt	wt	wt
11037	2020	17531	14006	0.002	0.12	wt	wt	wt	wt	wt	wt	wt	wt	wt	wt	wt	wt	wt	wt	wt	wt	wt	wt	wt	wt	wt
11038	2020	807	1594	0.008	0.12	wt	wt	wt	insAsp	wt	wt	wt	wt	wt	wt	wt	wt	wt	wt	wt	wt	wt	wt	wt	wt	wt
11039	2020	16169	14564	0.008	4	wt	wt	wt	insAsp	wt	wt	Ser	wt	wt	wt	Pro	wt	Gly	wt	wt	wt	wt	C2611T	C2611T	C2611T	C2611T
11040	2020	807	1594	0.002	0.06	wt	wt	wt	insAsp	wt	wt	wt	wt	wt	wt	wt	wt	wt	wt	wt	wt	wt	wt	wt	wt	wt
11041	2020	807	1594	0.002	0.12	wt	wt	wt	insAsp	wt	wt	wt	wt	wt	wt	wt	wt	wt	wt	wt	wt	wt	wt	wt	wt	wt
11042	2020	12444	1892	0.002	0.06	wt	wt	wt	wt	wt	wt	wt	wt	wt	wt	wt	wt	wt	wt	wt	wt	wt	wt	wt	wt	wt
11043	2020	16411	14009	0.002	0.03	wt	wt	wt	wt	wt	wt	wt	wt	wt	wt	wt	wt	wt	wt	wt	wt	wt	wt	wt	wt	wt
11044	2020	24572	6726	0.002	0.015	wt	wt	wt	insAsp	wt	wt	wt	wt	wt	wt	wt	Asp	wt	wt	wt	wt	wt	wt	wt	wt	wt
11045	2020	24565	11706	0.008	0.25	wt	wt	wt	insAsp	wt	wt	wt	wt	wt	wt	Pro	Asp	wt	delA	wt	wt	wt	wt	wt	wt	wt
11046	2020	17536	8110	0.004	0.06	wt	wt	wt	insAsp	wt	wt	Ser	wt	wt	wt	Pro	wt	wt	wt	wt	wt	wt	wt	wt	wt	wt
11047	2020	1993	14009	0.002	0.25	wt	wt	wt	wt	wt	wt	wt	wt	wt	wt	wt	wt	wt	wt	wt	wt	wt	wt	wt	wt	wt
11048	2020	17536	8110	0.008	0.12	wt	wt	wt	insAsp	wt	wt	Ser	wt	wt	wt	Pro	wt	wt	wt	wt	wt	wt	wt	wt	wt	wt
11049	2020	807	1594	0.004	0.12	wt	wt	wt	insAsp	wt	wt	wt	wt	wt	wt	wt	wt	wt	wt	wt	wt	wt	wt	wt	wt	wt
11050	2020	8901	1594	0.008	0.12	wt	wt	wt	insAsp	wt	wt	wt	wt	wt	wt	wt	wt	wt	wt	wt	wt	wt	wt	wt	wt	wt
11051	2020	228	1594	0.008	0.12	wt	wt	wt	insAsp	wt	wt	wt	wt	wt	wt	wt	wt	wt	wt	wt	wt	wt	wt	wt	wt	wt
11052	2020	228	1594	0.004	0.12	wt	wt	wt	insAsp	wt	wt	wt	wt	wt	wt	wt	wt	wt	wt	wt	wt	wt	wt	wt	wt	wt
11053	2020	228	1594	0.008	0.12	wt	wt	wt	insAsp	wt	wt	wt	wt	wt	wt	wt	wt	wt	wt	wt	wt	wt	wt	wt	wt	wt
11054	2020	5718	13757	0.002	0.12	wt	wt	wt	insAsp	wt	wt	wt	wt	wt	wt	Pro	wt	wt	wt	wt	wt	wt	wt	wt	wt	wt
11055	2020	807	1594	0.008	0.12	wt	wt	wt	insAsp	wt	wt	wt	wt	wt	wt	wt	wt	wt	wt	wt	wt	wt	wt	wt	wt	wt
11056	2020	807	1594	0.004	0.12	wt	wt	wt	insAsp	wt	wt	wt	wt	wt	wt	wt	wt	wt	wt	wt	wt	wt	wt	wt	wt	wt
11057	2020	17536	8110	0.004	0.12	wt	wt	wt	insAsp	wt	wt	Ser	wt	wt	wt	Pro	wt	wt	wt	wt	wt	wt	wt	wt	wt	wt
10700	2019	10025	1902	0.03	0.5	wt	Met	Thr	wt	wt	Tyr	wt	Ser	wt	mosaic	Pro	Asp	Gly	delA	wt	wt	wt	wt	wt	wt	wt
10701	2019	10025	1902	0.12	0.25	wt	Met	Thr	wt	wt	Tyr	wt	Ser	wt	mosaic	Pro	Asp	Gly	wt	wt	wt	wt	wt	wt	wt	wt
10702	2019	9570	1594	0.004	0.12	wt	wt	wt	insAsp	wt	wt	wt	wt	wt	wt	wt	wt	wt	wt	wt	wt	wt	wt	wt	wt	wt
10703	2019	9570	1594	0.002	0.12	wt	wt	wt	insAsp	wt	wt	wt	wt	wt	wt	wt	Asp	wt	wt	wt	wt	wt	wt	wt	wt	wt
10704	2019	228	1594	0.004	0.12	wt	wt	wt	insAsp	wt	wt	wt	wt	wt	wt	wt	wt	wt	wt	wt	wt	wt	wt	wt	wt	wt
10705	2019	24562	7365	0.008	0.25	wt	wt	wt	insAsp	wt	wt	wt	wt	wt	wt	Pro	wt	wt	delA	wt	wt	wt	wt	wt	wt	wt
10706	2019	1580	1892	0.002	0.03	wt	wt	wt	wt	wt	wt	wt	wt	wt	wt	wt	wt	wt	wt	wt	wt	wt	wt	wt	wt	wt
10707	2019	1580	1892	0.002	0.03	wt	wt	wt	wt	wt	wt	wt	wt	wt	wt	wt	wt	wt	wt	wt	wt	wt	wt	wt	wt	wt
10708	2019	5714	11177	0.002	0.25	wt	wt	wt	wt	wt	wt	wt	wt	wt	wt	wt	wt	wt	wt	wt	wt	wt	wt	wt	wt	wt
10709	2019	14603	6726	0.004	0.06	wt	wt	wt	insAsp	wt	wt	wt	wt	wt	wt	wt	wt	wt	wt	wt	wt	wt	wt	wt	wt	wt
10710	2019	9486	1892	0.002	0.06	wt	wt	wt	wt	wt	wt	wt	wt	wt	wt	wt	wt	wt	wt	wt	wt	wt	wt	wt	wt	wt
10711	2019	6967	1594	0.002	0.03	wt	wt	wt	wt	wt	wt	wt	wt	wt	wt	wt	Asp	wt	wt	wt	wt	wt	wt	wt	wt	wt
10712	2019	9486	1892	0.002	0.06	wt	wt	wt	wt	wt	wt	wt	wt	wt	wt	wt	wt	wt	wt	wt	wt	wt	wt	wt	wt	wt
10713	2019	9486	1892	0.002	0.06	wt	wt	wt	wt	wt	wt	wt	wt	wt	wt	wt	wt	wt	wt	wt	wt	wt	wt	wt	wt	wt
10714	2019	807	1594	0.015	0.06	wt	wt	wt	insAsp	wt	wt	wt	wt	wt	wt	wt	wt	wt	wt	wt	wt	wt	wt	wt	wt	wt
10715	2019	12539	9903	0.002	0.25	wt	wt	wt	insAsp	wt	wt	wt	wt	wt	wt	Pro	wt	wt	wt	wt	wt	wt	wt	wt	wt	wt
10716	2019	12539	9903	0.002	0.25	wt	wt	wt	insAsp	wt	wt	wt	wt	wt	wt	Pro	wt	wt	wt	wt	wt	wt	wt	wt	wt	wt
10717	2019	9486	1892	0.002	0.12	wt	wt	wt	wt	wt	wt	wt	wt	wt	wt	wt	wt	wt	wt	wt	wt	wt	wt	wt	wt	wt
10718	2019	9486	1892	0.002	0.12	wt	wt	wt	wt	wt	wt	wt	wt	wt	wt	wt	wt	wt	wt	wt	wt	wt	wt	wt	wt	wt
10719	2019	14940	1892	0.002	0.06	wt	wt	wt	wt	wt	wt	wt	wt	wt	wt	wt	wt	wt	wt	wt	wt	wt	wt	wt	wt	wt
10720	2019	1544	1594	0.002	0.12	wt	wt	wt	insAsp	wt	wt	wt	wt	wt	wt	wt	wt	wt	wt	wt	wt	wt	wt	wt	wt	wt
10721	2019	16169	10314	0.004	0.12	wt	wt	wt	insAsp	wt	wt	Ser	wt	wt	wt	Pro	wt	Gly	wt	wt	wt	wt	wt	wt	wt	wt
10722	2019	9486	1892	0.002	0.06	wt	wt	wt	wt	wt	wt	wt	wt	wt	wt	wt	wt	wt	wt	wt	wt	wt	wt	wt	wt	wt
10723	2019	807	1594	0.004	0.06	wt	wt	wt	insAsp	wt	wt	wt	wt	wt	wt	wt	wt	wt	wt	wt	wt	wt	wt	wt	wt	wt
10724	2019	1544	1594	0.004	0.25	wt	wt	wt	insAsp	wt	wt	wt	wt	wt	wt	wt	wt	wt	wt	wt	wt	wt	wt	wt	wt	wt
10725	2019	807	1594	0.004	0.06	wt	wt	wt	insAsp	wt	wt	wt	wt	wt	wt	wt	wt	wt	wt	wt	wt	wt	wt	wt	wt	wt
10726	2019	5042	1892	0.004	0.06	wt	wt	wt	wt	wt	wt	wt	wt	wt	wt	wt	wt	wt	wt	wt	wt	wt	wt	wt	wt	wt
10727	2019	228	1594	0.004	0.03	wt	wt	wt	insAsp	wt	wt	wt	wt	wt	wt	wt	wt	wt	wt	wt	wt	wt	wt	wt	wt	wt
10728	2019	13454	1901	0.004	0.12	wt	wt	wt	insAsp	wt	wt	wt	wt	wt	wt	Pro	wt	wt	delA	wt	wt	wt	wt	wt	wt	wt
10729	2019	16412	6726	0.002	0.015	wt	wt	wt	insAsp	wt	wt	wt	wt	wt	wt	wt	Asp	wt	wt	wt	wt	wt	wt	wt	wt	wt
10730	2019	14940	1892	0.002	0.06	wt	wt	wt	wt	wt	wt	wt	wt	wt	wt	wt	wt	wt	wt	wt	wt	wt	wt	wt	wt	wt
10731	2019	1993	11177	0.002	0.25	wt	wt	wt	wt	wt	wt	wt	wt	wt	wt	wt	wt	wt	wt	wt	wt	wt	wt	wt	wt	wt
10732	2019	9486	1892	0.002	0.06	wt	wt	wt	wt	wt	wt	wt	wt	wt	wt	wt	wt	wt	wt	wt	wt	wt	wt	wt	wt	wt
10733	2019	1544	1594	0.002	0.12	wt	wt	wt	insAsp	wt	wt	wt	wt	wt	wt	wt	wt	wt	wt	wt	wt	wt	wt	wt	wt	wt
10734	2019	16411	14947	0.002	0.06	wt	wt	wt	wt	wt	wt	wt	wt	wt	wt	wt	wt	wt	wt	wt	wt	wt	wt	wt	wt	wt
10735	2019	14940	1892	0.002	0.06	wt	wt	wt	wt	wt	wt	wt	wt	wt	wt	wt	Asp	wt	wt	wt	wt	wt	wt	wt	wt	wt
10736	2019	1993	11177	0.002	0.06	wt	wt	wt	wt	wt	wt	wt	wt	wt	wt	wt	wt	wt	wt	wt	wt	wt	wt	wt	wt	wt
10737	2019	16412	6726	0.008	0.03	wt	wt	wt	insAsp	wt	wt	wt	wt	wt	wt	wt	Asp	wt	wt	wt	wt	wt	wt	wt	wt	wt
10738	2019	1993	11177	0.002	0.06	wt	wt	wt	wt	wt	wt	wt	wt	wt	wt	wt	wt	wt	wt	wt	wt	wt	wt	wt	wt	wt
10739	2019	14020	14008	0.004	0.06	wt	wt	wt	insAsp	wt	wt	wt	wt	wt	wt	wt	wt	wt	wt	wt	wt	wt	wt	wt	wt	wt
10740	2019	9574	1892	0.002	0.03	wt	wt	wt	wt	wt	wt	wt	wt	wt	wt	wt	wt	wt	wt	wt	wt	wt	wt	wt	wt	wt
10741	2019	18894	1594	0.015	0.06	wt	wt	wt	insAsp	wt	wt	wt	wt	wt	wt	wt	wt	wt	wt	wt	wt	wt	wt	wt	wt	wt
10742	2019	18894	1594	0.015	0.06	wt	wt	wt	insAsp	wt	wt	wt	wt	wt	wt	wt	wt	wt	wt	wt	wt	wt	wt	wt	wt	wt
10743	2019	5714	11177	0.002	0.12	wt	wt	wt	wt	wt	wt	wt	wt	wt	wt	wt	wt	wt	wt	wt	wt	wt	wt	wt	wt	wt
10744	2019	5714	11177	0.002	0.06	wt	wt	wt	wt	wt	wt	wt	wt	wt	wt	wt	wt	wt	wt	wt	wt	wt	wt	wt	wt	wt
10745	2019	24555	7371	0.008	0.06	wt	wt	wt	insAsp	Val	wt	Ser	wt	wt	wt	Pro	wt	wt	delA	wt	wt	wt	wt	wt	wt	wt
10746	2019	14020	14008	0.004	0.06	wt	wt	wt	insAsp	wt	wt	wt	wt	wt	wt	wt	wt	wt	wt	wt	wt	wt	wt	wt	wt	wt
10747	2019	24569	1901	0.015	0.12	wt	wt	wt	insAsp	wt	wt	Ser	wt	wt	wt	Pro	Lys	Asp	delA	wt	wt	wt	wt	wt	wt	wt
10748	2019	5714	11177	0.002	0.015	wt	wt	wt	wt	wt	wt	wt	wt	wt	wt	wt	Asp	wt	wt	wt	wt	wt	wt	wt	wt	wt
10749	2019	2873	1892	0.008	0.06	wt	wt	wt	wt	wt	wt	wt	wt	wt	wt	wt	wt	wt	wt	wt	wt	wt	wt	wt	wt	wt
10750	2019	18894	1594	0.008	0.03	wt	wt	wt	insAsp	wt	wt	wt	wt	wt	wt	wt	wt	wt	wt	wt	wt	wt	wt	wt	wt	wt
10751	2019	16174	11177	0.002	0.06	wt	wt	wt	wt	wt	wt	wt	wt	wt	wt	wt	wt	wt	wt	wt	wt	wt	wt	wt	wt	wt
10752	2019	24563	1892	0.002	0.06	wt	wt	wt	wt	wt	wt	wt	wt	wt	wt	wt	wt	wt	wt	wt	wt	wt	wt	wt	wt	wt
10753	2019	18894	1594	0.004	0.06	wt	wt	wt	insAsp	wt	wt	wt	wt	wt	wt	wt	wt	wt	wt	wt	wt	wt	wt	wt	wt	wt
10754	2019	17534	1901	0.004	0.06	wt	wt	wt	insAsp	wt	wt	Ser	wt	wt	wt	Pro	wt	wt	delA	wt	wt	wt	wt	wt	wt	wt
10755	2019	16174	11177	0.002	0.06	wt	wt	wt	wt	wt	wt	wt	wt	wt	wt	wt	wt	wt	wt	wt	wt	wt	wt	wt	wt	wt
10756	2019	21289	1901	0.008	0.25	wt	wt	wt	insAsp	wt	wt	Ser	wt	wt	wt	Pro	Lys	Gly	wt	wt	wt	wt	wt	wt	wt	wt
10757	2019	21289	1901	0.03	0.25	wt	wt	wt	insAsp	wt	wt	Ser	wt	wt	wt	Pro	Lys	Gly	wt	wt	wt	wt	wt	wt	wt	wt
10758	2019	21289	1901	0.015	0.5	wt	wt	wt	insAsp	wt	wt	Ser	wt	wt	wt	Pro	Lys	Gly	wt	wt	wt	wt	wt	wt	wt	wt
10759	2019	21289	1901	0.015	0.12	wt	wt	wt	insAsp	wt	wt	Ser	wt	wt	wt	Pro	Lys	Gly	wt	wt	wt	wt	wt	wt	wt	wt
10760	2019	21289	1901	0.015	0.12	wt	wt	wt	insAsp	wt	wt	Ser	wt	wt	wt	Pro	Lys	Gly	wt	wt	wt	wt	wt	wt	wt	wt
10761	2019	21289	1901	0.008	0.12	wt	wt	wt	insAsp	wt	wt	Ser	wt	wt	wt	Pro	Lys	Gly	wt	wt	wt	wt	wt	wt	wt	wt
10762	2019	24556	1594	0.002	0.06	wt	wt	wt	wt	wt	wt	wt	wt	wt	wt	wt	wt	wt	wt	wt	wt	wt	wt	wt	wt	wt
10763	2019	24556	1594	0.002	0.06	wt	wt	wt	wt	wt	wt	wt	wt	wt	wt	wt	wt	wt	wt	wt	wt	wt	wt	wt	wt	wt
10764	2019	24556	1594	0.002	0.06	wt	wt	wt	wt	wt	wt	wt	wt	wt	wt	wt	wt	wt	wt	wt	wt	wt	wt	wt	wt	wt
10765	2019	24556	1594	0.002	0.03	wt	wt	wt	wt	wt	wt	wt	wt	wt	wt	wt	wt	wt	wt	wt	wt	wt	wt	wt	wt	wt
10766	2019	13058	1901	0.002	0.06	wt	wt	wt	insAsp	wt	wt	Ser	wt	wt	wt	Pro	wt	wt	delA	wt	wt	wt	wt	wt	wt	wt
10767	2019	24556	1594	0.002	0.06	wt	wt	wt	wt	wt	wt	wt	wt	wt	wt	wt	wt	wt	wt	wt	wt	wt	wt	wt	wt	wt
10768	2019	15906	11422	0.03	0.5	wt	wt	wt	insAsp	wt	wt	Ser	wt	wt	wt	wt	wt	wt	delA	wt	MG-like	mosaic (Ala/Glu)	wt	wt	wt	wt
10769	2019	16169	14564	0.008	0.25	wt	wt	wt	insAsp	Val	wt	wt	wt	Ser	wt	Pro	wt	Gly	wt	wt	wt	wt	wt	wt	wt	wt
10771	2019	807	1594	0.03	0.12	wt	wt	wt	insAsp	wt	wt	wt	wt	wt	wt	wt	wt	wt	wt	wt	wt	wt	wt	wt	wt	wt
10772	2019	807	1594	0.03	0.12	wt	wt	wt	insAsp	wt	wt	wt	wt	wt	wt	wt	wt	wt	wt	wt	wt	wt	wt	wt	wt	wt
10773	2019	13055	1901	0.004	0.06	wt	wt	wt	insAsp	wt	wt	Ser	wt	wt	wt	Pro	wt	wt	delA	wt	wt	wt	wt	wt	wt	wt
10774	2019	18895	14309	0.002	0.06	wt	wt	wt	insAsp	wt	wt	wt	wt	Leu	wt	Pro	wt	wt	wt	wt	wt	wt	wt	wt	wt	wt
10775	2019	807	1594	0.015	0.12	wt	wt	wt	insAsp	wt	wt	wt	wt	wt	wt	wt	wt	wt	wt	wt	wt	wt	wt	wt	wt	wt
10776	2019	24557	1901	0.015	0.25	wt	wt	wt	insAsp	wt	wt	Ser	wt	wt	wt	Pro	wt	wt	delA	wt	wt	wt	wt	wt	wt	wt
10777	2019	17024	6726	0.002	0.06	wt	wt	wt	insAsp	wt	wt	wt	wt	wt	wt	wt	wt	wt	wt	wt	wt	wt	wt	wt	wt	wt
10779	2019	807	1594	0.015	0.06	wt	wt	wt	insAsp	wt	wt	wt	wt	wt	wt	wt	wt	wt	wt	wt	wt	wt	wt	wt	wt	wt
10781	2019	13058	1901	0.008	0.5	wt	wt	wt	insAsp	wt	wt	Ser	wt	wt	wt	Pro	wt	wt	delA	wt	wt	wt	wt	wt	wt	wt
10782	2019	17024	6726	0.004	0.03	wt	wt	wt	insAsp	wt	wt	wt	wt	wt	wt	wt	wt	wt	wt	wt	wt	wt	wt	wt	wt	wt
10783	2019	1318	1901	0.015	0.5	wt	wt	wt	insAsp	wt	wt	Ser	wt	wt	wt	Pro	wt	wt	delA	wt	wt	wt	wt	wt	wt	wt
10784	2019	17024	6726	0.015	0.25	wt	wt	wt	insAsp	wt	wt	wt	wt	wt	wt	wt	wt	wt	wt	wt	wt	wt	wt	wt	wt	wt
10785	2019	24564	1892	0.002	0.03	wt	wt	wt	wt	wt	wt	wt	wt	wt	wt	wt	wt	wt	wt	wt	wt	wt	wt	wt	wt	wt
10786	2019	16169	14564	0.015	0.25	wt	wt	wt	insAsp	Val	wt	wt	wt	Ser	wt	Pro	wt	Gly	wt	wt	wt	wt	wt	wt	wt	wt
10787	2019	228	1594	0.004	0.03	wt	wt	wt	insAsp	wt	wt	wt	wt	wt	wt	wt	wt	wt	wt	wt	wt	wt	wt	wt	wt	wt
10789	2019	13055	1901	0.004	0.06	wt	wt	wt	insAsp	wt	wt	Ser	wt	wt	wt	Pro	wt	wt	delA	wt	wt	wt	wt	wt	wt	wt
10790	2019	807	1594	0.004	0.03	wt	wt	wt	insAsp	wt	wt	wt	wt	wt	wt	wt	wt	wt	wt	wt	wt	wt	wt	wt	wt	wt
10791	2019	5941	1594	0.008	0.25	wt	wt	wt	insAsp	wt	wt	wt	wt	wt	wt	wt	wt	wt	wt	wt	wt	wt	wt	wt	wt	wt
10792	2019	807	1594	0.004	0.25	wt	wt	wt	insAsp	wt	wt	wt	wt	wt	wt	wt	wt	wt	wt	wt	wt	wt	wt	wt	wt	wt
10793	2019	807	1594	0.008	0.12	wt	wt	wt	insAsp	wt	wt	wt	wt	wt	wt	wt	wt	wt	wt	wt	wt	wt	wt	wt	wt	wt
10794	2019	9570	1594	0.008	0.12	wt	wt	wt	insAsp	wt	wt	wt	wt	wt	wt	wt	wt	wt	wt	wt	wt	wt	wt	wt	wt	wt
10795	2019	5941	1594	0.004	0.06	wt	wt	wt	insAsp	wt	wt	wt	wt	wt	wt	wt	wt	wt	wt	wt	wt	wt	wt	wt	wt	wt
10796	2019	1993	11177	0.002	0.12	wt	wt	wt	wt	wt	wt	wt	wt	wt	wt	wt	wt	wt	wt	wt	wt	wt	wt	wt	wt	wt
10797	2019	5941	1594	0.004	0.06	wt	wt	wt	insAsp	wt	wt	wt	wt	wt	wt	wt	wt	wt	wt	wt	wt	wt	wt	wt	wt	wt
10798	2019	14627	11177	0.002	0.25	wt	wt	wt	wt	wt	wt	wt	wt	wt	wt	wt	wt	wt	wt	wt	wt	wt	wt	wt	wt	wt
10799	2019	24571	1594	0.008	0.06	wt	wt	wt	insAsp	wt	wt	wt	wt	wt	wt	wt	wt	wt	wt	wt	wt	wt	wt	wt	wt	wt
10800	2019	807	1594	0.008	0.25	wt	wt	wt	insAsp	wt	wt	wt	wt	wt	wt	wt	wt	wt	wt	wt	wt	wt	wt	wt	wt	wt
10801	2019	1993	11177	0.002	0.12	wt	wt	wt	wt	wt	wt	wt	wt	wt	wt	wt	wt	wt	wt	wt	wt	wt	wt	wt	wt	wt
10802	2019	5926	6810	0.002	0.03	wt	wt	wt	insAsp	wt	wt	wt	wt	wt	wt	wt	wt	wt	wt	wt	wt	wt	wt	wt	wt	wt
10803	2019	6226	1901	0.008	0.06	wt	wt	wt	insAsp	wt	wt	Ser	wt	wt	wt	Pro	wt	wt	wt	wt	wt	wt	wt	wt	wt	wt
10804	2019	6226	1901	0.004	0.03	wt	wt	wt	insAsp	wt	wt	Ser	wt	wt	wt	Pro	wt	wt	wt	wt	wt	wt	wt	wt	wt	wt
10805	2019	5718	13757	0.002	0.12	wt	wt	wt	insAsp	wt	wt	wt	wt	wt	wt	Pro	wt	wt	wt	wt	wt	wt	wt	wt	wt	wt
10806	2019	17027	1901	0.008	0.12	wt	wt	wt	insAsp	wt	wt	Ser	wt	wt	wt	Pro	wt	wt	wt	wt	wt	wt	wt	wt	wt	wt
10807	2019	8901	1594	0.008	0.12	wt	wt	wt	insAsp	wt	wt	wt	wt	wt	wt	wt	wt	wt	wt	wt	wt	wt	wt	wt	wt	wt
10808	2019	6226	1901	0.008	0.12	wt	wt	wt	insAsp	wt	wt	Ser	wt	wt	wt	Pro	wt	wt	wt	wt	wt	wt	wt	wt	wt	wt
10809	2019	6238	1901	0.008	0.06	wt	wt	wt	insAsp	wt	wt	Ser	wt	wt	wt	Pro	wt	wt	wt	wt	wt	wt	wt	wt	wt	wt
10810	2019	19223	1921	0.008	0.06	wt	wt	wt	insAsp	wt	wt	wt	wt	wt	wt	Pro	wt	wt	wt	wt	wt	wt	wt	wt	wt	wt
10811	2019	24571	1594	0.008	0.12	wt	wt	wt	insAsp	wt	wt	wt	wt	wt	wt	wt	wt	wt	wt	wt	wt	wt	wt	wt	wt	wt
10812	2019	19223	1921	0.008	0.06	wt	wt	wt	insAsp	wt	wt	wt	wt	wt	wt	Pro	wt	wt	wt	wt	wt	wt	wt	wt	wt	wt
10813	2019	1993	11177	0.002	0.5	wt	wt	wt	wt	wt	wt	wt	wt	wt	wt	wt	wt	wt	wt	wt	wt	wt	wt	wt	wt	wt
10814	2019	228	1594	0.004	0.06	wt	wt	wt	insAsp	wt	wt	wt	wt	wt	wt	wt	wt	wt	wt	wt	wt	wt	wt	wt	wt	wt
10815	2019	5718	13757	0.002	0.06	wt	wt	wt	insAsp	wt	wt	wt	wt	wt	wt	Pro	wt	wt	wt	wt	wt	wt	wt	wt	wt	wt
10816	2019	8901	1594	0.004	0.12	wt	wt	wt	insAsp	wt	wt	wt	wt	wt	wt	wt	wt	wt	wt	wt	wt	wt	wt	wt	wt	wt
10817	2019	1993	11177	0.002	0.25	wt	wt	wt	wt	wt	wt	wt	wt	wt	wt	wt	wt	wt	wt	wt	wt	wt	wt	wt	wt	wt
10818	2019	8901	1594	0.008	0.12	wt	wt	wt	insAsp	wt	wt	wt	wt	wt	wt	wt	wt	wt	wt	wt	wt	wt	wt	wt	wt	wt
10819	2019	1993	11177	0.002	0.12	wt	wt	wt	wt	wt	wt	wt	wt	wt	wt	wt	wt	wt	wt	wt	wt	wt	wt	wt	wt	wt
10820	2019	24558	1579	0.008	0.12	wt	wt	wt	insAsp	wt	wt	wt	wt	wt	wt	Pro	wt	wt	wt	wt	wt	wt	wt	wt	wt	wt
10821	2019	1993	11177	0.002	0.12	wt	wt	wt	wt	wt	wt	wt	wt	wt	wt	wt	wt	wt	wt	wt	wt	wt	wt	wt	wt	wt
10822	2019	24558	1579	0.008	0.06	wt	wt	wt	insAsp	wt	wt	wt	wt	wt	wt	Pro	wt	wt	wt	wt	wt	wt	wt	wt	wt	wt
10500	2018	9570	1594	0.008	0.12	wt	wt	wt	insAsp	wt	wt	wt	wt	wt	wt	wt	wt	wt	wt	wt	wt	wt	wt	wt	wt	wt
10501	2018	1993	11177	0.008	0.12	wt	wt	wt	wt	wt	wt	wt	wt	wt	wt	wt	wt	wt	wt	wt	wt	wt	wt	wt	wt	wt
10502	2018	17017	7365	0.004	0.25	wt	wt	wt	insAsp	wt	wt	wt	wt	wt	wt	Pro	wt	wt	wt	wt	wt	wt	wt	wt	wt	wt
10503	2018	9570	1594	0.008	0.25	wt	wt	wt	insAsp	wt	wt	wt	wt	wt	wt	wt	wt	wt	wt	wt	wt	wt	wt	wt	wt	wt
10504	2018	10025	1902	0.03	0.25	wt	Met	Thr	wt	wt	Tyr	wt	Ser	wt	mosaic	Pro	Lys	Asn	delA	wt	wt	wt	wt	wt	wt	wt
10505	2018	9570	1594	0.008	0.25	wt	wt	wt	insAsp	wt	wt	wt	wt	wt	wt	wt	wt	wt	wt	wt	wt	wt	wt	wt	wt	wt
10506	2018	17017	7365	0.002	0.25	wt	wt	wt	insAsp	wt	wt	wt	wt	wt	wt	Pro	wt	wt	wt	wt	wt	wt	wt	wt	wt	wt
10507	2018	17018	7363	0.008	0.25	wt	wt	wt	insAsp	Thr	wt	wt	wt	Leu	wt	Pro	wt	wt	delA	wt	wt	wt	wt	wt	wt	wt
10508	2018	1993	11177	0.002	0.03	wt	wt	wt	wt	wt	wt	wt	wt	wt	wt	wt	wt	wt	wt	wt	wt	wt	wt	wt	wt	wt
10509	2018	17528	1892	0.002	0.06	wt	wt	wt	wt	wt	wt	wt	wt	wt	wt	wt	wt	wt	wt	wt	wt	wt	wt	wt	wt	wt
10510	2018	1580	1892	0.002	0.06	wt	wt	wt	wt	wt	wt	wt	wt	wt	wt	wt	wt	wt	wt	wt	wt	wt	wt	wt	wt	wt
10511	2018	10025	1902	0.015	0.25	wt	Met	Thr	wt	wt	Tyr	wt	Ser	wt	mosaic	Pro	Lys	Asn	delA	wt	wt	wt	wt	wt	wt	wt
10512	2018	17529	1599	0.002	0.06	wt	wt	wt	insAsp	wt	wt	wt	wt	wt	wt	Pro	wt	wt	wt	wt	wt	wt	wt	wt	wt	wt
10513	2018	16172	13757	0.008	0.12	wt	wt	wt	insAsp	wt	wt	wt	wt	wt	wt	Pro	wt	wt	wt	wt	wt	wt	wt	wt	wt	wt
10514	2018	16172	13757	0.004	0.12	wt	wt	wt	insAsp	wt	wt	wt	wt	wt	wt	Pro	wt	wt	wt	wt	wt	wt	wt	wt	wt	wt
10515	2018	5714	11177	0.002	0.25	wt	wt	wt	wt	wt	wt	wt	wt	wt	wt	wt	wt	wt	wt	wt	wt	wt	wt	wt	wt	wt
10516	2018	14603	6726	0.004	0.12	wt	wt	wt	insAsp	wt	wt	wt	wt	wt	wt	wt	wt	wt	wt	wt	wt	wt	wt	wt	wt	wt
10517	2018	14825	1892	0.002	0.06	wt	wt	wt	wt	wt	wt	wt	wt	wt	wt	wt	wt	wt	wt	wt	wt	wt	wt	wt	wt	wt
10518	2018	17530	8156	0.002	0.12	wt	wt	wt	insAsp	wt	wt	wt	wt	wt	wt	Pro	wt	wt	delA	wt	wt	wt	wt	wt	wt	wt
10519	2018	17531	11177	0.002	0.12	wt	wt	wt	wt	wt	wt	wt	wt	wt	wt	wt	wt	wt	wt	wt	wt	wt	wt	wt	wt	wt
10520	2018	16172	13757	0.002	0.12	wt	wt	wt	insAsp	wt	wt	wt	wt	wt	wt	Pro	wt	wt	wt	wt	wt	wt	wt	wt	wt	wt
10521	2018	17532	1892	0.004	0.12	wt	wt	wt	wt	wt	wt	wt	wt	wt	wt	wt	wt	wt	wt	wt	wt	wt	wt	wt	wt	wt
10522	2018	17529	1599	0.002	0.015	wt	wt	wt	insAsp	wt	wt	wt	wt	wt	wt	Pro	wt	wt	delA	wt	wt	wt	wt	wt	wt	wt
10524	2018	807	1594	0.004	0.06	wt	wt	wt	insAsp	wt	wt	wt	wt	wt	wt	wt	wt	wt	wt	wt	wt	wt	wt	wt	wt	wt
10525	2018	14942	1901	0.008	0.12	wt	wt	wt	insAsp	wt	wt	Ser	wt	wt	wt	Pro	wt	wt	wt	wt	wt	wt	wt	wt	wt	wt
10526	2018	807	1594	0.004	0.03	wt	wt	wt	insAsp	wt	wt	wt	wt	wt	wt	wt	wt	wt	wt	wt	wt	wt	wt	wt	wt	wt
10527	2018	9486	1892	0.002	0.06	wt	wt	wt	wt	wt	wt	wt	wt	wt	wt	wt	wt	wt	wt	wt	wt	wt	wt	wt	wt	wt
10528	2018	9486	1892	0.002	0.03	wt	wt	wt	wt	wt	wt	wt	wt	wt	wt	wt	wt	wt	wt	wt	wt	wt	wt	wt	wt	wt
10529	2018	807	1594	0.004	0.03	wt	wt	wt	insAsp	wt	wt	wt	wt	wt	wt	wt	wt	wt	wt	wt	wt	wt	wt	wt	wt	wt
10530	2018	14932	1892	0.002	0.06	wt	wt	wt	wt	wt	wt	wt	wt	wt	wt	wt	wt	wt	wt	wt	wt	wt	wt	wt	wt	wt
10531	2018	228	1594	0.004	0.03	wt	wt	wt	insAsp	wt	wt	wt	wt	wt	wt	wt	wt	wt	wt	wt	wt	wt	wt	wt	wt	wt
10532	2018	21	1579	0.015	0.25	wt	wt	wt	insAsp	wt	wt	wt	wt	Leu	wt	Pro	Lys	Asp	delA	wt	wt	wt	wt	wt	wt	wt
10533	2018	807	1594	0.002	0.03	wt	wt	wt	insAsp	wt	wt	wt	wt	wt	wt	wt	wt	wt	wt	wt	wt	wt	wt	wt	wt	wt
10534	2018	228	1594	0.008	0.25	wt	wt	wt	insAsp	wt	wt	wt	wt	wt	wt	wt	wt	wt	wt	wt	wt	wt	wt	wt	wt	wt
10535	2018	15619	1594	0.002	0.03	wt	wt	wt	insAsp	wt	wt	wt	wt	wt	wt	Pro	wt	wt	delA	wt	wt	wt	wt	wt	wt	wt
10536	2018	14942	1901	0.002	0.12	wt	wt	wt	insAsp	wt	wt	Ser	wt	wt	wt	Pro	wt	wt	wt	wt	wt	wt	wt	wt	wt	wt
10537	2018	14942	1901	0.015	0.12	wt	wt	wt	insAsp	wt	wt	Ser	wt	wt	wt	Pro	wt	wt	wt	wt	wt	wt	wt	wt	wt	wt
10538	2018	14942	1901	0.008	0.12	wt	wt	wt	insAsp	wt	wt	Ser	wt	wt	wt	Pro	wt	wt	wt	wt	wt	wt	wt	wt	wt	wt
10539	2018	14942	1901	0.015	0.12	wt	wt	wt	insAsp	wt	wt	Ser	wt	wt	wt	Pro	wt	wt	wt	wt	wt	wt	wt	wt	wt	wt
10540	2018	5042	1892	0.002	0.03	wt	wt	wt	wt	wt	wt	wt	wt	wt	wt	wt	wt	wt	wt	wt	wt	wt	wt	wt	wt	wt
10541	2018	5042	1892	0.002	0.12	wt	wt	wt	wt	wt	wt	wt	wt	wt	wt	wt	wt	wt	wt	wt	wt	wt	wt	wt	wt	wt
10542	2018	5042	1892	0.002	0.12	wt	wt	wt	wt	wt	wt	wt	wt	wt	wt	wt	wt	wt	wt	wt	wt	wt	wt	wt	wt	wt
10543	2018	5742	1892	0.002	0.06	wt	wt	wt	wt	wt	wt	wt	wt	wt	wt	wt	wt	wt	wt	wt	wt	wt	wt	wt	wt	wt
10544	2018	14942	1901	0.004	0.12	wt	wt	wt	insAsp	wt	wt	Ser	wt	wt	wt	Pro	wt	wt	wt	wt	wt	wt	wt	wt	wt	wt
10545	2018	16410	1901	0.002	0.12	wt	wt	wt	insAsp	wt	wt	Ser	wt	wt	wt	Pro	wt	wt	wt	wt	wt	wt	wt	wt	wt	wt
10546	2018	9486	1892	0.002	0.06	wt	wt	wt	wt	wt	wt	wt	wt	wt	wt	wt	wt	wt	wt	wt	wt	wt	wt	wt	wt	wt
10547	2018	14942	1901	0.008	0.12	wt	wt	wt	insAsp	wt	wt	Ser	wt	wt	wt	Pro	wt	wt	wt	wt	wt	wt	wt	wt	wt	wt
10548	2018	9486	1892	0.002	0.06	wt	wt	wt	wt	wt	wt	wt	wt	wt	wt	wt	wt	wt	wt	wt	wt	wt	wt	wt	wt	wt
10549	2018	16411	11177	0.002	0.25	wt	wt	wt	wt	wt	wt	wt	wt	wt	wt	wt	wt	wt	wt	wt	wt	wt	wt	wt	wt	wt
10550	2018	16411	11177	0.002	0.25	wt	wt	wt	wt	wt	wt	wt	wt	wt	wt	wt	wt	wt	wt	wt	wt	wt	wt	wt	wt	wt
10551	2018	13454	1901	0.004	0.12	wt	wt	wt	insAsp	wt	wt	Ser	wt	wt	wt	Pro	wt	wt	delA	wt	wt	wt	wt	wt	wt	wt
10552	2018	9486	1892	0.002	0.06	wt	wt	wt	wt	wt	wt	wt	wt	wt	wt	wt	wt	wt	wt	wt	wt	wt	wt	wt	wt	wt
10553	2018	9486	1892	0.002	0.06	wt	wt	wt	wt	wt	wt	wt	wt	wt	wt	wt	wt	wt	wt	wt	wt	wt	wt	wt	wt	wt
10554	2018	16412	6726	0.002	0.06	wt	wt	wt	insAsp	wt	wt	wt	wt	wt	wt	wt	Asp	wt	wt	wt	wt	wt	wt	wt	wt	wt
10555	2018	16412	6726	0.002	0.06	wt	wt	wt	insAsp	wt	wt	wt	wt	wt	wt	wt	Asp	wt	wt	wt	wt	wt	wt	wt	wt	wt
10556	2018	5622	1901	0.12	0.5	wt	Met	Thr	wt	wt	Tyr	wt	Ser	wt	mosaic	Pro	Lys	Asn	wt	wt	wt	wt	wt	wt	wt	wt
10557	2018	14942	1901	0.08	0.12	wt	wt	wt	insAsp	wt	wt	Ser	wt	wt	wt	Pro	wt	wt	wt	wt	wt	wt	wt	wt	wt	wt
10558	2018	14019	1901	0.02	0.12	wt	wt	wt	insAsp	wt	wt	Ser	wt	wt	wt	Pro	wt	wt	wt	wt	wt	wt	wt	wt	wt	wt
10559	2018	12542	7363	0.008	0.12	wt	wt	wt	insAsp	Thr	wt	wt	wt	Leu	wt	Pro	Asp	wt	delA	wt	wt	wt	wt	wt	wt	wt
10560	2018	17019	1902	0.002	0.03	wt	wt	wt	insAsp	wt	wt	wt	wt	Ser	wt	Pro	Lys	Gly	wt	wt	wt	wt	wt	wt	wt	wt
10561	2018	14020	14008	0.002	0.03	wt	wt	wt	insAsp	wt	wt	wt	wt	wt	wt	wt	wt	wt	wt	wt	wt	wt	wt	wt	wt	wt
10562	2018	9576	1594	0.008	0.12	wt	wt	wt	insAsp	wt	wt	wt	wt	wt	wt	wt	wt	wt	wt	wt	wt	wt	wt	wt	wt	wt
10563	2018	17020	1892	0.002	0.12	wt	wt	wt	wt	wt	wt	wt	wt	wt	wt	wt	wt	wt	wt	wt	wt	wt	wt	wt	wt	wt
10564	2018	14020	14008	0.015	0.12	wt	wt	wt	insAsp	wt	wt	wt	wt	wt	wt	wt	wt	wt	wt	wt	wt	wt	wt	wt	wt	wt
10565	2018	17534	1901	0.015	0.25	wt	wt	wt	insAsp	wt	wt	Ser	wt	wt	wt	Pro	wt	wt	delA	wt	wt	wt	wt	wt	wt	wt
10566	2018	16175	1901	0.008	0.25	wt	wt	wt	insAsp	wt	wt	Ser	wt	wt	wt	Pro	Lys	Gly	wt	wt	wt	wt	wt	wt	wt	wt
10567	2018	14020	14008	0.002	0.06	wt	wt	wt	insAsp	wt	wt	wt	wt	wt	wt	wt	wt	wt	wt	wt	wt	wt	wt	wt	wt	wt
10568	2018	12302	9363	0.004	0.5	wt	wt	wt	insAsp	wt	wt	wt	wt	wt	wt	wt	Lys	Asn	delA	wt	MG-like	mosaic (Ala/Glu)	wt	wt	wt	wt
10569	2018	16175	1901	0.015	0.25	wt	wt	wt	insAsp	wt	wt	Ser	wt	wt	wt	Pro	Lys	Gly	wt	wt	wt	wt	wt	wt	wt	wt
10570	2018	14020	14008	0.002	0.06	wt	wt	wt	insAsp	wt	wt	wt	wt	wt	wt	wt	wt	wt	wt	wt	wt	wt	wt	wt	wt	wt
10571	2018	14020	14008	0.002	0.06	wt	wt	wt	insAsp	wt	wt	wt	wt	wt	wt	wt	wt	wt	wt	wt	wt	wt	wt	wt	wt	wt
10572	2018	14020	14008	0.002	0.06	wt	wt	wt	insAsp	wt	wt	wt	wt	wt	wt	wt	wt	wt	wt	wt	wt	wt	wt	wt	wt	wt
10573	2018	18245	1587	0.008	0.06	wt	wt	wt	insAsp	wt	wt	wt	wt	wt	wt	wt	wt	wt	wt	wt	wt	wt	wt	wt	wt	wt
10574	2018	9576	1594	0.008	0.12	wt	wt	wt	insAsp	wt	wt	wt	wt	wt	wt	wt	wt	wt	wt	wt	wt	wt	wt	wt	wt	wt
10575	2018	1152	1892	0.002	0.06	wt	wt	wt	wt	wt	wt	wt	wt	wt	wt	wt	wt	wt	wt	wt	wt	wt	wt	wt	wt	wt
10576	2018	18246	1594	0.008	0.12	wt	wt	wt	insAsp	wt	wt	wt	wt	wt	wt	wt	wt	wt	wt	wt	wt	wt	wt	wt	wt	wt
10577	2018	9576	1594	0.008	0.12	wt	wt	wt	insAsp	wt	wt	wt	wt	wt	wt	wt	wt	wt	wt	wt	wt	wt	wt	wt	wt	wt
10578	2018	18246	1594	0.008	0.12	wt	wt	wt	insAsp	wt	wt	wt	wt	wt	wt	wt	wt	wt	wt	wt	wt	wt	wt	wt	wt	wt
10579	2018	14020	14008	0.002	0.06	wt	wt	wt	insAsp	wt	wt	wt	wt	wt	wt	wt	wt	wt	wt	wt	wt	wt	wt	wt	wt	wt
10580	2018	18247	1892	0.002	0.06	wt	wt	wt	wt	wt	wt	wt	wt	wt	wt	wt	wt	wt	wt	wt	wt	wt	wt	wt	wt	wt
10581	2018	1751	7365	0.004	0.12	wt	wt	wt	insAsp	wt	wt	wt	wt	wt	wt	Pro	Asp	Gly	wt	wt	wt	wt	wt	wt	wt	wt
10582	2018	9184	7363	0.06	0.5	wt	wt	wt	insAsp	wt	Tyr	wt	Ser	wt	wt	Pro	Lys	Asp	delA	wt	wt	wt	wt	wt	wt	wt
10583	2018	12542	7363	0.03	0.12	wt	wt	wt	insAsp	Thr	wt	wt	wt	Leu	wt	Pro	Asp	wt	delA	wt	wt	wt	wt	wt	wt	wt
10584	2018	12542	7363	0.015	0.12	wt	wt	wt	insAsp	Thr	wt	wt	wt	Leu	wt	Pro	Asp	wt	delA	wt	wt	wt	wt	wt	wt	wt
10585	2018	12449	1901	0.008	0.25	wt	wt	wt	insAsp	wt	wt	Ser	wt	wt	wt	Pro	wt	wt	delA	wt	wt	wt	wt	wt	wt	wt
10586	2018	16185	10244	0.015	0.5	wt	wt	wt	insAsp	wt	wt	Ser	wt	wt	wt	Pro	wt	wt	delA	wt	wt	wt	wt	wt	wt	wt
10587	2018	1451	6721	0.03	0.25	wt	wt	wt	insAsp	wt	wt	wt	wt	Leu	wt	Pro	Asp	wt	wt	wt	wt	wt	wt	wt	wt	wt
10588	2018	807	1594	0.008	0.12	wt	wt	wt	insAsp	wt	wt	wt	wt	wt	wt	wt	wt	wt	wt	wt	wt	wt	wt	wt	wt	wt
10589	2018	17024	6726	0.004	0.06	wt	wt	wt	insAsp	wt	wt	wt	wt	wt	wt	wt	wt	wt	wt	wt	wt	wt	wt	wt	wt	wt
10590	2018	1451	6721	0.015	0.12	wt	wt	wt	insAsp	wt	wt	wt	wt	Leu	wt	Pro	Asp	wt	wt	wt	wt	wt	wt	wt	wt	wt
10591	2018	13058	1901	0.015	1	wt	wt	wt	insAsp	wt	wt	Ser	wt	wt	wt	Pro	wt	wt	delA	wt	wt	wt	wt	wt	wt	wt
10592	2018	3149	1901	0.06	0.5	wt	Met	Thr	wt	wt	Tyr	wt	Ser	wt	mosaic	Pro	Lys	Asn	delA	wt	wt	wt	wt	wt	wt	wt
10593	2018	17021	1901	0.008	0.25	wt	wt	wt	insAsp	wt	wt	Ser	wt	wt	wt	Pro	wt	wt	wt	wt	wt	wt	wt	wt	wt	wt
10594	2018	17021	1901	0.004	0.25	wt	wt	wt	insAsp	wt	wt	Ser	wt	wt	wt	Pro	wt	wt	wt	wt	wt	wt	wt	wt	wt	wt
10595	2018	17022	7365	0.002	0.12	wt	wt	wt	insAsp	wt	wt	wt	wt	wt	wt	Pro	wt	wt	wt	wt	wt	wt	wt	wt	wt	wt
10596	2018	1993	11177	0.002	0.25	wt	wt	wt	wt	wt	wt	wt	wt	wt	wt	wt	wt	wt	wt	wt	wt	wt	wt	wt	wt	wt
10597	2018	17023	1927	0.002	0.12	wt	wt	wt	insAsp	Val	wt	wt	wt	wt	wt	Pro	wt	wt	delA	wt	wt	wt	wt	wt	wt	wt
10598	2018	17021	1901	0.002	0.25	wt	wt	wt	insAsp	wt	wt	Ser	wt	wt	wt	Pro	wt	wt	wt	wt	wt	wt	wt	wt	wt	wt
10599	2018	5734	8135	0.002	0.06	wt	wt	wt	wt	wt	wt	wt	wt	wt	wt	wt	wt	wt	wt	wt	wt	wt	wt	wt	wt	wt
10600	2018	17024	6726	0.008	0.06	wt	wt	wt	insAsp	wt	wt	wt	wt	wt	wt	wt	wt	wt	wt	wt	wt	wt	wt	wt	wt	wt
10601	2018	17025	17542	0.008	0.25	wt	wt	wt	insAsp	wt	wt	wt	wt	Leu	wt	Pro	Asp	wt	delA	wt	wt	wt	wt	wt	wt	wt
10602	2018	12449	1901	0.004	0.25	wt	wt	wt	insAsp	wt	wt	Ser	wt	wt	wt	Pro	wt	wt	delA	wt	wt	wt	wt	wt	wt	wt
10603	2018	228	1594	0.002	0.06	wt	wt	wt	insAsp	wt	wt	wt	wt	wt	wt	wt	wt	wt	wt	wt	wt	wt	wt	wt	wt	wt
10604	2018	5185	7371	0.004	0.25	wt	wt	wt	insAsp	wt	wt	Ser	wt	wt	wt	Pro	wt	wt	delA	insT	wt	wt	wt	wt	wt	wt
10605	2018	5734	8135	0.002	0.06	wt	wt	wt	wt	wt	wt	wt	wt	wt	wt	wt	wt	wt	wt	wt	wt	wt	wt	wt	wt	wt
10606	2018	12449	1901	0.008	0.5	wt	wt	wt	insAsp	wt	wt	Ser	wt	wt	wt	Pro	wt	wt	delA	wt	wt	wt	wt	wt	wt	wt
10607	2018	17535	1902	0.002	0.06	wt	Met	Thr	wt	wt	Tyr	wt	Ser	wt	mosaic	Pro	wt	wt	delA	wt	wt	wt	wt	wt	wt	wt
10608	2018	12446	1901	0.008	0.25	wt	wt	wt	insAsp	wt	wt	Ser	wt	wt	wt	Pro	Lys	Gly	delA	wt	wt	wt	wt	wt	wt	wt
10609	2018	13055	1901	0.004	0.06	wt	wt	wt	insAsp	wt	wt	Ser	wt	wt	wt	Pro	wt	wt	delA	wt	wt	wt	wt	wt	wt	wt
10610	2018	228	1594	0.004	0.12	wt	wt	wt	insAsp	wt	wt	wt	wt	wt	wt	wt	wt	wt	wt	wt	wt	wt	wt	wt	wt	wt
10611	2018	228	1594	0.004	0.12	wt	wt	wt	insAsp	wt	wt	wt	wt	wt	wt	wt	wt	wt	wt	wt	wt	wt	wt	wt	wt	wt
10612	2018	228	1594	0.004	0.06	wt	wt	wt	insAsp	wt	wt	wt	wt	wt	wt	wt	wt	wt	wt	wt	wt	wt	wt	wt	wt	wt
10613	2018	228	1594	0.004	0.06	wt	wt	wt	insAsp	wt	wt	wt	wt	wt	wt	wt	wt	wt	wt	wt	wt	wt	wt	wt	wt	wt
10614	2018	228	1594	0.004	0.06	wt	wt	wt	insAsp	wt	wt	wt	wt	wt	wt	wt	wt	wt	wt	wt	wt	wt	wt	wt	wt	wt
10615	2018	228	1594	0.004	0.12	wt	wt	wt	insAsp	wt	wt	wt	wt	wt	wt	wt	wt	wt	wt	wt	wt	wt	wt	wt	wt	wt
10616	2018	228	1594	0.004	0.06	wt	wt	wt	insAsp	wt	wt	wt	wt	wt	wt	wt	wt	wt	wt	wt	wt	wt	wt	wt	wt	wt
10617	2018	228	1594	0.004	0.06	wt	wt	wt	insAsp	wt	wt	wt	wt	wt	wt	wt	wt	wt	wt	wt	wt	wt	wt	wt	wt	wt
10618	2018	228	1594	0.004	0.12	wt	wt	wt	insAsp	wt	wt	wt	wt	wt	wt	wt	wt	wt	wt	wt	wt	wt	wt	wt	wt	wt
10619	2018	228	1594	0.004	0.12	wt	wt	wt	insAsp	wt	wt	wt	wt	wt	wt	wt	wt	wt	wt	wt	wt	wt	wt	wt	wt	wt
10620	2018	228	1594	0.002	0.12	wt	wt	wt	insAsp	wt	wt	wt	wt	wt	wt	wt	wt	wt	wt	wt	wt	wt	wt	wt	wt	wt
10621	2018	16177	13757	0.002	0.06	wt	wt	wt	insAsp	wt	wt	wt	wt	wt	wt	Pro	wt	wt	wt	wt	wt	wt	wt	wt	wt	wt
10622	2018	228	1594	0.004	0.06	wt	wt	wt	insAsp	wt	wt	wt	wt	wt	wt	wt	wt	wt	wt	wt	wt	wt	wt	wt	wt	wt
10623	2018	228	1594	0.004	0.06	wt	wt	wt	insAsp	wt	wt	wt	wt	wt	wt	wt	wt	wt	wt	wt	wt	wt	wt	wt	wt	wt
10624	2018	228	1594	0.008	0.06	wt	wt	wt	insAsp	wt	wt	wt	wt	wt	wt	wt	wt	wt	wt	wt	wt	wt	wt	wt	wt	wt
10625	2018	228	1594	0.004	0.12	wt	wt	wt	insAsp	wt	wt	wt	wt	wt	wt	wt	wt	wt	wt	wt	wt	wt	wt	wt	wt	wt
10626	2018	228	1594	0.002	0.12	wt	wt	wt	insAsp	wt	wt	wt	wt	wt	wt	wt	wt	wt	wt	wt	wt	wt	wt	wt	wt	wt
10627	2018	228	1594	0.002	0.06	wt	wt	wt	insAsp	wt	wt	wt	wt	wt	wt	wt	wt	wt	wt	wt	wt	wt	wt	wt	wt	wt
10628	2018	228	1594	0.002	0.06	wt	wt	wt	insAsp	wt	wt	wt	wt	wt	wt	wt	wt	wt	wt	wt	wt	wt	wt	wt	wt	wt
10629	2018	228	1594	0.002	0.06	wt	wt	wt	insAsp	wt	wt	wt	wt	wt	wt	wt	wt	wt	wt	wt	wt	wt	wt	wt	wt	wt
10630	2018	6226	1901	0.008	0.25	wt	wt	wt	insAsp	wt	wt	Ser	wt	wt	wt	Pro	wt	wt	wt	wt	wt	wt	wt	wt	wt	wt
10631	2018	6226	1901	0.008	0.25	wt	wt	wt	insAsp	wt	wt	Ser	wt	wt	wt	Pro	wt	wt	wt	wt	wt	wt	wt	wt	wt	wt
10632	2018	6226	1901	0.004	0.12	wt	wt	wt	insAsp	wt	wt	Ser	wt	wt	wt	Pro	wt	wt	wt	wt	wt	wt	wt	wt	wt	wt
10633	2018	17026	1901	0.008	0.12	wt	wt	wt	insAsp	wt	wt	Ser	wt	wt	wt	Pro	wt	wt	wt	wt	wt	wt	wt	wt	wt	wt
10634	2018	4568	1892	0.002	0.12	wt	wt	wt	wt	wt	wt	wt	wt	wt	wt	wt	wt	wt	wt	wt	wt	wt	wt	wt	wt	wt
10635	2018	6226	1901	0.008	0.5	wt	wt	wt	insAsp	wt	wt	Ser	wt	wt	wt	Pro	wt	wt	wt	wt	wt	wt	wt	wt	wt	wt
10636	2018	1993	11177	0.002	0.25	wt	wt	wt	wt	wt	wt	wt	wt	wt	wt	wt	wt	wt	wt	wt	wt	wt	wt	wt	wt	wt
10637	2018	4568	1892	0.002	0.06	wt	wt	wt	wt	wt	wt	wt	wt	wt	wt	wt	wt	wt	wt	wt	wt	wt	wt	wt	wt	wt
10638	2018	807	1594	0.008	0.25	wt	wt	wt	insAsp	wt	wt	wt	wt	wt	wt	wt	wt	wt	wt	wt	wt	wt	wt	wt	wt	wt
10639	2018	1993	11177	0.002	0.5	wt	wt	wt	wt	wt	wt	wt	wt	wt	wt	wt	wt	wt	wt	wt	wt	wt	wt	wt	wt	wt
10640	2018	17027	1901	0.008	0.25	wt	wt	wt	insAsp	wt	wt	Ser	wt	wt	wt	Pro	wt	wt	wt	wt	wt	wt	wt	wt	wt	wt
10641	2018	17027	1901	0.008	0.25	wt	wt	wt	insAsp	wt	wt	Ser	wt	wt	wt	Pro	wt	wt	wt	wt	wt	wt	wt	wt	wt	wt
10642	2018	17027	1901	0.008	0.25	wt	wt	wt	insAsp	wt	wt	Ser	wt	wt	wt	Pro	wt	wt	wt	wt	wt	wt	wt	wt	wt	wt
10643	2018	14627	11177	0.002	0.12	wt	wt	wt	wt	wt	wt	wt	wt	wt	wt	wt	wt	wt	wt	wt	wt	wt	wt	wt	wt	wt
10644	2018	14627	11177	0.002	0.25	wt	wt	wt	wt	wt	wt	wt	wt	wt	wt	wt	wt	wt	wt	wt	wt	wt	wt	wt	wt	wt
10645	2018	807	1594	0.004	0.12	wt	wt	wt	insAsp	wt	wt	wt	wt	wt	wt	wt	wt	wt	wt	wt	wt	wt	wt	wt	wt	wt
10646	2018	1993	11177	0.002	0.25	wt	wt	wt	wt	wt	wt	wt	wt	wt	wt	wt	wt	wt	wt	wt	wt	wt	wt	wt	wt	wt
10647	2018	1993	11177	0.002	0.25	wt	wt	wt	wt	wt	wt	wt	wt	wt	wt	wt	wt	wt	wt	wt	wt	wt	wt	wt	wt	wt
10648	2018	6226	1901	0.015	0.12	wt	wt	wt	insAsp	wt	wt	Ser	wt	wt	wt	Pro	wt	wt	wt	wt	wt	wt	wt	wt	wt	wt
10649	2018	17536	8110	0.004	0.06	wt	wt	wt	insAsp	wt	wt	Ser	wt	wt	wt	Pro	wt	wt	wt	wt	wt	wt	wt	wt	wt	wt
10650	2018	17536	8110	0.008	0.12	wt	wt	wt	insAsp	wt	wt	Ser	wt	wt	wt	Pro	wt	wt	wt	wt	wt	wt	wt	wt	wt	wt
10200	2017	807	1594	0.002	0.03	wt	wt	wt	insAsp	wt	wt	wt	wt	wt	wt	wt	wt	wt	wt	wt	wt	wt	wt	wt	wt	wt
10201	2017	807	1594	0.002	0.015	wt	wt	wt	insAsp	wt	wt	wt	wt	wt	wt	wt	wt	wt	wt	wt	wt	wt	wt	wt	wt	wt
10202	2017	2400	7363	0.032	0.25	wt	wt	wt	insAsp	Thr	wt	wt	wt	Leu	wt	wt	Lys	Asp	delA	wt	wt	wt	wt	wt	wt	wt
10203	2017	14944	1579	0.008	0.5	wt	wt	wt	insAsp	wt	wt	wt	wt	Leu	wt	wt	Lys	Asp	delA	wt	wt	wt	wt	wt	wt	wt
10204	2017	5941	1594	0.002	0.06	wt	wt	wt	insAsp	wt	wt	wt	wt	wt	wt	wt	wt	wt	wt	wt	wt	wt	wt	wt	wt	wt
10205	2017	2212	1901	0.032	0.5	wt	Met	Thr	wt	wt	Tyr	wt	Ser	wt	mosaic	Pro	Lys	Asn	delA	wt	wt	wt	wt	wt	wt	wt
10206	2017	15616	1579	0.032	0.5	wt	wt	wt	insAsp	wt	wt	wt	wt	Leu	wt	Pro	Lys	Asp	delA	wt	wt	wt	wt	wt	wt	wt
10207	2017	1751	1901	0.008	0.12	wt	wt	wt	insAsp	wt	wt	Ser	wt	wt	wt	wt	Asp	Gly	delA	wt	wt	wt	wt	wt	wt	wt
10208	2017	2400	7363	0.008	0.25	wt	wt	wt	insAsp	Thr	wt	wt	wt	Leu	wt	Pro	Lys	Asp	delA	wt	wt	wt	wt	wt	wt	wt
10209	2017	5218	1892	0.004	0.06	wt	wt	wt	wt	wt	wt	wt	wt	wt	wt	wt	wt	wt	wt	wt	wt	wt	wt	wt	wt	wt
10210	2017	5218	1892	0.002	0.006	wt	wt	wt	wt	wt	wt	wt	wt	wt	wt	wt	wt	wt	wt	wt	wt	wt	wt	wt	wt	wt
10212	2017	5218	1892	0.008	0.06	wt	wt	wt	wt	wt	wt	wt	wt	wt	wt	wt	wt	wt	wt	wt	wt	wt	wt	wt	wt	wt
10213	2017	5218	1892	0.004	0.12	wt	wt	wt	wt	wt	wt	wt	wt	wt	wt	wt	wt	wt	wt	wt	wt	wt	wt	wt	wt	wt
10214	2017	5218	1892	0.008	0.12	wt	wt	wt	wt	wt	wt	wt	wt	wt	wt	wt	wt	wt	wt	wt	wt	wt	wt	wt	wt	wt
10215	2017	12446	1901	0.032	1	wt	wt	wt	insAsp	wt	wt	Ser	wt	wt	wt	Pro	Lys	Gly	delA	wt	wt	wt	wt	wt	wt	wt
10216	2017	15624	1901	0.008	0.25	wt	wt	wt	insAsp	wt	wt	Ser	wt	wt	wt	wt	Asp	wt	delA	wt	wt	wt	wt	wt	wt	wt
10217	2017	15643	1579	0.008	0.06	wt	wt	wt	insAsp	wt	wt	Ser	wt	wt	wt	Pro	Lys	Asp	wt	wt	wt	wt	wt	wt	wt	wt
10218	2017	24568	1588	0.015	0.06	wt	wt	wt	insAsp	wt	wt	wt	wt	wt	wt	wt	wt	wt	wt	wt	wt	wt	wt	wt	wt	wt
10219	2017	24568	1588	0.004	0.06	wt	wt	wt	insAsp	wt	wt	wt	wt	wt	wt	Pro	wt	wt	wt	wt	wt	wt	wt	wt	wt	wt
10220	2017	24554	14008	0.004	0.06	wt	wt	wt	insAsp	wt	wt	wt	wt	wt	wt	wt	wt	wt	wt	wt	wt	wt	wt	wt	wt	wt
10221	2017	16180	1901	0.008	0.5	wt	wt	wt	insAsp	wt	wt	Ser	wt	wt	wt	Pro	Asn	Asp	delA	wt	wt	wt	wt	wt	wt	wt
10222	2017	1751	7365	0.002	0.06	wt	wt	wt	insAsp	wt	wt	wt	wt	wt	wt	Pro	Asp	Gly	wt	wt	wt	wt	wt	wt	wt	wt
10223	2017	1751	7365	0.002	0.06	wt	wt	wt	insAsp	wt	wt	wt	wt	wt	wt	Pro	Asp	Gly	wt	wt	wt	wt	wt	wt	wt	wt
10224	2017	4730	7371	0.015	0.12	wt	wt	wt	insAsp	Thr	wt	Ser	wt	wt	wt	Pro	Lys	Asp	delA	wt	wt	wt	wt	wt	wt	wt
10225	2017	4730	7371	0.03	0.5	wt	wt	wt	insAsp	Thr	wt	Ser	wt	wt	wt	wt	Lys	Asp	delA	wt	wt	wt	wt	wt	wt	wt
10226	2017	1751	7365	0.002	0.12	wt	wt	wt	insAsp	wt	wt	wt	wt	wt	wt	wt	Asp	Gly	wt	wt	wt	wt	wt	wt	wt	wt
10231	2017	807	1594	0.002	0.06	wt	wt	wt	insAsp	wt	wt	wt	wt	wt	wt	wt	wt	wt	wt	wt	wt	wt	wt	wt	wt	wt
10232	2017	16169	10314	0.002	0.03	wt	wt	wt	insAsp	wt	wt	Ser	wt	wt	wt	Pro	wt	Gly	wt	wt	wt	wt	wt	wt	wt	wt
10233	2017	16170	7363	0.015	0.12	wt	wt	wt	insAsp	Thr	wt	wt	wt	Leu	wt	Pro	Lys	Asp	delA	wt	wt	wt	wt	wt	wt	wt
10234	2017	5441	8156	0.002	0.06	wt	wt	wt	insAsp	wt	wt	wt	wt	wt	wt	Pro	wt	wt	delA	wt	wt	wt	wt	wt	wt	wt
10235	2017	14006	11177	0.004	0.12	wt	wt	wt	wt	wt	wt	wt	wt	wt	wt	wt	wt	wt	wt	wt	wt	wt	wt	wt	wt	wt
10236	2017	16172	13757	0.002	0.06	wt	wt	wt	insAsp	wt	wt	wt	wt	wt	wt	Pro	wt	wt	wt	wt	wt	wt	wt	wt	wt	wt
10237	2017	14600	13757	0.004	0.12	wt	wt	wt	insAsp	wt	wt	wt	wt	wt	wt	Pro	wt	wt	wt	wt	wt	wt	wt	wt	wt	wt
10238	2017	5711	7365	0.008	0.25	wt	wt	wt	insAsp	wt	wt	wt	wt	wt	wt	Pro	wt	wt	wt	wt	wt	wt	wt	wt	wt	wt
10239	2017	5714	11177	0.002	0.25	wt	wt	wt	wt	wt	wt	wt	wt	wt	wt	wt	wt	wt	wt	wt	wt	wt	wt	wt	wt	wt
10240	2017	16171	11193	0.002	0.12	wt	wt	wt	insAsp	wt	wt	wt	wt	wt	wt	wt	wt	wt	wt	wt	wt	wt	wt	wt	wt	wt
10241	2017	16172	13757	0.015	0.06	wt	wt	wt	insAsp	wt	wt	wt	wt	wt	wt	Pro	wt	wt	wt	wt	wt	wt	wt	wt	wt	wt
10242	2017	807	1892	0.002	0.03	wt	wt	wt	wt	wt	wt	wt	wt	wt	wt	wt	wt	wt	wt	wt	wt	wt	wt	wt	wt	wt
10243	2017	14934	1901	0.002	0.06	wt	wt	wt	insAsp	wt	wt	Ser	wt	wt	wt	Pro	Asp	wt	wt	wt	wt	wt	wt	wt	wt	wt
10244	2017	14935	1594	0.002	0.06	wt	wt	wt	insAsp	wt	wt	wt	wt	wt	wt	wt	wt	wt	wt	wt	wt	wt	wt	wt	wt	wt
10245	2017	14019	1901	0.002	0.06	wt	wt	wt	insAsp	wt	wt	Ser	wt	wt	wt	Pro	wt	wt	wt	wt	wt	wt	wt	wt	wt	wt
10246	2017	807	1594	0.002	0.03	wt	wt	wt	insAsp	wt	wt	wt	wt	wt	wt	wt	wt	wt	wt	wt	wt	wt	wt	wt	wt	wt
10247	2017	14939	1892	0.002	0.12	wt	wt	wt	wt	wt	wt	wt	wt	wt	wt	wt	wt	wt	wt	wt	wt	wt	wt	wt	wt	wt
10248	2017	14019	1901	0.004	0.06	wt	wt	wt	insAsp	wt	wt	Ser	wt	wt	wt	Pro	wt	wt	wt	wt	wt	wt	wt	wt	wt	wt
10249	2017	14019	1901	0.002	0.06	wt	wt	wt	insAsp	wt	wt	Ser	wt	wt	wt	Pro	wt	wt	wt	wt	wt	wt	wt	wt	wt	wt
10250	2017	807	1594	0.002	0.06	wt	wt	wt	insAsp	wt	wt	wt	wt	wt	wt	wt	wt	wt	wt	wt	wt	wt	wt	wt	wt	wt
10251	2017	14942	1901	0.002	0.06	wt	wt	wt	insAsp	wt	wt	Ser	wt	wt	wt	Pro	wt	wt	wt	wt	wt	wt	wt	wt	wt	wt
10252	2017	14942	1901	0.004	0.06	wt	wt	wt	insAsp	wt	wt	Ser	wt	wt	wt	Pro	wt	wt	wt	wt	wt	wt	wt	wt	wt	wt
10253	2017	9476	1901	0.002	0.12	wt	wt	wt	insAsp	wt	wt	Ser	wt	wt	wt	Pro	Asp	wt	wt	wt	wt	wt	wt	wt	wt	wt
10254	2017	1544	1594	0.002	0.12	wt	wt	wt	insAsp	wt	wt	wt	wt	wt	wt	wt	wt	wt	wt	wt	wt	wt	wt	wt	wt	wt
10255	2017	15618	11177	0.008	0.5	wt	wt	wt	wt	wt	wt	wt	wt	wt	wt	wt	Lys	Asp	wt	wt	wt	wt	wt	wt	wt	wt
10256	2017	14942	10627	0.002	0.06	wt	wt	wt	insAsp	wt	wt	wt	wt	wt	wt	wt	wt	wt	wt	wt	wt	wt	wt	wt	wt	wt
10257	2017	14019	1901	0.004	0.06	wt	wt	wt	insAsp	wt	wt	Ser	wt	wt	wt	Pro	wt	wt	wt	wt	wt	wt	wt	wt	wt	wt
10258	2017	1751	7365	0.002	0.03	wt	wt	wt	insAsp	wt	wt	wt	wt	wt	wt	wt	Asp	Gly	wt	wt	wt	wt	wt	wt	wt	wt
10259	2017	1751	7365	0.002	0.015	wt	wt	wt	insAsp	wt	wt	wt	wt	wt	wt	Pro	Asp	Gly	wt	wt	wt	wt	wt	wt	wt	wt
10260	2017	1751	7365	0.002	0.03	wt	wt	wt	insAsp	wt	wt	wt	wt	wt	wt	Pro	Asp	Gly	wt	wt	wt	wt	wt	wt	wt	wt
10262	2017	15620	1579	0.002	0.06	wt	wt	wt	insAsp	wt	wt	Ser	wt	wt	wt	Pro	wt	wt	delA	wt	wt	wt	wt	wt	wt	wt
10264	2017	15620	6810	0.002	0.03	wt	wt	wt	insAsp	wt	wt	wt	wt	wt	wt	wt	wt	wt	wt	wt	wt	wt	wt	wt	wt	wt
10265	2017	24568	1588	0.12	0.12	wt	wt	wt	insAsp	wt	wt	wt	wt	wt	wt	Pro	wt	wt	wt	wt	wt	wt	wt	wt	wt	wt
10266	2017	14020	14008	0.002	0.06	wt	wt	wt	insAsp	wt	wt	wt	wt	wt	wt	wt	wt	wt	wt	wt	wt	wt	wt	wt	wt	wt
10267	2017	14020	14008	0.002	0.06	wt	wt	wt	insAsp	wt	wt	wt	wt	wt	wt	wt	wt	wt	wt	wt	wt	wt	wt	wt	wt	wt
10268	2017	9576	1594	0.002	0.06	wt	wt	wt	insAsp	wt	wt	wt	wt	wt	wt	wt	wt	wt	wt	wt	wt	wt	wt	wt	wt	wt
10269	2017	9576	1594	0.004	0.06	wt	wt	wt	insAsp	wt	wt	wt	wt	wt	wt	wt	wt	wt	wt	wt	wt	wt	wt	wt	wt	wt
10270	2017	16173	1901	0.002	0.06	wt	wt	wt	insAsp	wt	wt	Ser	wt	wt	wt	Pro	Lys	Asp	delA	wt	wt	wt	wt	wt	wt	wt
10271	2017	9574	1892	0.002	0.06	wt	wt	wt	wt	wt	wt	wt	wt	wt	wt	wt	wt	wt	wt	wt	wt	wt	wt	wt	wt	wt
10272	2017	807	1594	0.004	0.12	wt	wt	wt	insAsp	wt	wt	wt	wt	wt	wt	wt	wt	wt	wt	wt	wt	wt	wt	wt	wt	wt
10273	2017	16175	1901	0.002	0.12	wt	wt	wt	insAsp	wt	wt	Ser	wt	wt	wt	Pro	Lys	Gly	wt	wt	wt	wt	wt	wt	wt	wt
10274	2017	292	8122	0.002	0.03	wt	wt	wt	insAsp	wt	wt	wt	wt	wt	wt	wt	wt	Ser	wt	wt	wt	wt	wt	wt	wt	wt
10275	2017	292	8122	0.002	0.06	wt	wt	wt	insAsp	wt	wt	wt	wt	wt	wt	wt	wt	Ser	wt	wt	wt	wt	wt	wt	wt	wt
10276	2017	292	8122	0.002	0.06	wt	wt	wt	insAsp	wt	wt	wt	wt	wt	wt	wt	wt	Ser	wt	wt	wt	wt	wt	wt	wt	wt
10277	2017	16177	13757	0.002	0.12	wt	wt	wt	insAsp	wt	wt	wt	wt	wt	wt	Pro	wt	wt	wt	wt	wt	wt	wt	wt	wt	wt
10278	2017	16169	10314	0.002	0.25	wt	wt	wt	insAsp	wt	wt	Ser	wt	wt	wt	Pro	wt	Gly	wt	wt	wt	wt	wt	wt	wt	wt
10279	2017	7848	1588	0.03	0.25	wt	Met	Thr	wt	wt	Tyr	wt	Ser	wt	mosaic	Pro	Lys	Gly	wt	wt	wt	wt	wt	wt	wt	wt
10280	2017	15748	1588	0.06	0.25	wt	Met	Thr	wt	wt	Tyr	wt	Ser	wt	mosaic	Pro	wt	wt	wt	wt	wt	wt	wt	wt	wt	wt
10281	2017	15748	1901	0.004	0.12	wt	wt	wt	insAsp	wt	wt	Ser	wt	wt	wt	Pro	wt	wt	delA	wt	wt	wt	wt	wt	wt	wt
10282	2017	16178	7371	0.03	0.25	wt	wt	wt	insAsp	Thr	wt	Ser	wt	wt	wt	Pro	Lys	Asp	delA	wt	wt	wt	wt	wt	wt	wt
10283	2017	16178	7371	0.03	0.25	wt	wt	wt	insAsp	Thr	wt	Ser	wt	wt	wt	Pro	Lys	Asp	delA	wt	wt	wt	wt	wt	wt	wt
10284	2017	16178	7371	0.008	0.25	wt	wt	wt	insAsp	Thr	wt	Ser	wt	wt	wt	Pro	Lys	Asp	delA	wt	wt	wt	wt	wt	wt	wt
10285	2017	16178	7371	0.008	0.12	wt	wt	wt	insAsp	Thr	wt	Ser	wt	wt	wt	Pro	Lys	Asp	delA	wt	wt	wt	wt	wt	wt	wt
10286	2017	4730	7371	0.008	0.25	wt	wt	wt	insAsp	Thr	wt	Ser	wt	wt	wt	Pro	Lys	Asp	delA	wt	wt	wt	wt	wt	wt	wt
10287	2017	16181	7371	0.03	0.25	wt	wt	wt	insAsp	Thr	wt	Ser	wt	wt	wt	Pro	Lys	Asp	delA	wt	wt	wt	wt	wt	wt	wt
10288	2017	4730	7371	0.015	0.25	wt	wt	wt	insAsp	Thr	wt	Ser	wt	wt	wt	Pro	Lys	Asp	delA	wt	wt	wt	wt	wt	wt	wt
10289	2017	3935	15183	0.002	0.5	wt	wt	wt	insAsp	wt	wt	wt	wt	wt	wt	wt	Lys	Asp	wt	wt	wt	wt	wt	wt	wt	wt
10290	2017	16179	7371	0.06	0.25	wt	wt	wt	insAsp	Thr	wt	Ser	wt	wt	wt	Pro	Lys	Asp	delA	wt	wt	wt	wt	wt	wt	wt
10291	2017	16179	7371	0.03	0.25	wt	wt	wt	insAsp	Thr	wt	Ser	wt	wt	wt	Pro	Lys	Asp	delA	wt	wt	wt	wt	wt	wt	wt
10292	2017	16179	7371	0.03	0.25	wt	wt	wt	insAsp	Thr	wt	Ser	wt	wt	wt	Pro	Lys	Asp	delA	wt	wt	wt	wt	wt	wt	wt
10293	2017	16179	7371	0.015	0.25	wt	wt	wt	insAsp	Thr	wt	Ser	wt	wt	wt	Pro	Lys	Asp	delA	wt	wt	wt	wt	wt	wt	wt
10294	2017	16179	7371	0.015	0.25	wt	wt	wt	insAsp	Thr	wt	Ser	wt	wt	wt	Pro	Lys	Asp	delA	wt	wt	wt	wt	wt	wt	wt
10295	2017	1751	7365	0.002	0.03	wt	wt	wt	insAsp	wt	wt	wt	wt	wt	wt	Pro	Asp	Gly	wt	wt	wt	wt	wt	wt	wt	wt
10296	2017	5714	1901	0.002	0.06	wt	wt	wt	insAsp	wt	wt	Ser	wt	wt	wt	Pro	wt	wt	wt	wt	wt	wt	wt	wt	wt	wt
10297	2017	13055	1901	0.002	0.25	wt	wt	wt	insAsp	wt	wt	Ser	wt	wt	wt	Pro	wt	wt	wt	wt	wt	wt	wt	wt	wt	wt
10298	2017	13055	1901	0.002	0.12	wt	wt	wt	insAsp	wt	wt	Ser	wt	wt	wt	Pro	wt	wt	wt	wt	wt	wt	wt	wt	wt	wt
10299	2017	14826	14794	0.002	0.03	wt	wt	wt	insAsp	wt	wt	wt	wt	wt	wt	wt	wt	wt	wt	wt	wt	wt	wt	wt	wt	wt
10300	2017	13058	1901	0.008	1	wt	wt	wt	insAsp	wt	wt	Ser	wt	wt	wt	Pro	wt	wt	delA	wt	wt	wt	wt	wt	wt	wt
10301	2017	13058	1901	0.008	1	wt	wt	wt	insAsp	wt	wt	Ser	wt	wt	wt	Pro	wt	wt	delA	wt	wt	wt	wt	wt	wt	wt
10302	2017	13058	1901	0.015	0.5	wt	wt	wt	insAsp	wt	wt	Ser	wt	wt	wt	Pro	wt	wt	delA	wt	wt	wt	wt	wt	wt	wt
10303	2017	13055	1901	0.015	0.25	wt	wt	wt	insAsp	wt	wt	Ser	wt	wt	wt	Pro	wt	wt	delA	wt	wt	wt	wt	wt	wt	wt
10304	2017	228	1594	0.015	0.03	wt	wt	wt	insAsp	wt	wt	wt	wt	wt	wt	wt	wt	wt	wt	wt	wt	wt	wt	wt	wt	wt
10305	2017	13058	1901	0.015	1	wt	wt	wt	insAsp	wt	wt	Ser	wt	wt	wt	Pro	wt	wt	delA	wt	wt	wt	wt	wt	wt	wt
10306	2017	13058	1901	0.015	1	wt	wt	wt	insAsp	wt	wt	Ser	wt	wt	wt	Pro	wt	wt	delA	wt	wt	wt	wt	wt	wt	wt
10307	2017	15646	11075	0.015	0.5	wt	wt	wt	insAsp	wt	wt	wt	wt	wt	wt	wt	Asp	Gly	wt	wt	wt	wt	wt	wt	wt	wt
10308	2017	13055	1901	0.004	0.06	wt	wt	wt	insAsp	wt	wt	Ser	wt	wt	wt	Pro	wt	wt	delA	wt	wt	wt	wt	wt	wt	wt
10309	2017	13058	1901	0.004	0.25	wt	wt	wt	insAsp	wt	wt	Ser	wt	wt	wt	Pro	wt	wt	delA	wt	wt	wt	wt	wt	wt	wt
10310	2017	16185	11177	0.002	0.03	wt	wt	wt	wt	wt	wt	wt	wt	wt	wt	wt	wt	wt	wt	wt	wt	wt	wt	wt	wt	wt
10311	2017	16183	1901	0.002	0.5	wt	wt	wt	insAsp	wt	wt	Ser	wt	wt	wt	Pro	wt	wt	delA	wt	wt	wt	wt	wt	wt	wt
10312	2017	12449	1901	0.002	0.06	wt	wt	wt	insAsp	wt	wt	Ser	wt	wt	wt	Pro	wt	wt	wt	wt	wt	wt	wt	wt	wt	wt
10313	2017	13058	1901	0.004	0.5	wt	wt	wt	insAsp	wt	wt	Ser	wt	wt	wt	wt	wt	wt	delA	wt	wt	wt	wt	wt	wt	wt
10314	2017	16182	1901	0.004	0.25	wt	wt	wt	insAsp	wt	wt	Ser	wt	wt	wt	Pro	Lys	Asn	delA	wt	wt	wt	wt	wt	wt	wt
10315	2017	807	1594	0.015	0.12	wt	wt	wt	insAsp	wt	wt	wt	wt	wt	wt	wt	wt	wt	wt	wt	wt	wt	wt	wt	wt	wt
10316	2017	807	1892	0.004	0.25	wt	wt	wt	wt	wt	wt	wt	wt	wt	wt	wt	wt	wt	wt	wt	wt	wt	wt	wt	wt	wt
10317	2017	6226	1901	0.004	0.12	wt	wt	wt	insAsp	wt	wt	Ser	wt	wt	wt	Pro	wt	wt	wt	wt	wt	wt	wt	wt	wt	wt
10318	2017	15747	1901	0.008	0.06	wt	wt	wt	insAsp	wt	wt	Ser	wt	wt	wt	Pro	Asp	Gly	wt	wt	wt	wt	wt	wt	wt	wt
10319	2017	6226	1901	0.004	0.12	wt	wt	wt	insAsp	wt	wt	Ser	wt	wt	wt	Pro	wt	wt	wt	wt	wt	wt	wt	wt	wt	wt
10320	2017	5218	1892	0.008	0.06	wt	wt	wt	wt	wt	wt	wt	wt	wt	wt	wt	wt	wt	wt	wt	wt	wt	wt	wt	wt	wt
10321	2017	15749	1892	0.004	0.06	wt	wt	wt	wt	wt	wt	wt	wt	wt	wt	wt	wt	wt	wt	wt	wt	wt	wt	wt	wt	wt
10322	2017	5785	7822	0.008	0.25	wt	wt	wt	insAsp	Thr	wt	Ser	wt	wt	wt	wt	wt	Gly	delA	wt	wt	wt	wt	wt	wt	wt
10323	2017	807	1594	0.002	0.06	wt	wt	wt	insAsp	wt	wt	wt	wt	wt	wt	wt	wt	wt	delA	wt	wt	wt	wt	wt	wt	wt
10324	2017	5785	7822	0.008	0.12	wt	wt	wt	insAsp	Thr	wt	Ser	wt	wt	wt	wt	wt	Gly	delA	wt	wt	wt	wt	wt	wt	wt
10325	2017	5218	1892	0.002	0.06	wt	wt	wt	wt	wt	wt	wt	wt	wt	wt	wt	wt	wt	wt	wt	wt	wt	wt	wt	wt	wt
10326	2017	5718	1891	0.002	0.015	wt	wt	wt	insAsp	wt	wt	wt	wt	wt	wt	Pro	wt	wt	wt	wt	wt	wt	wt	wt	wt	wt
10327	2017	5718	13757	0.002	0.015	wt	wt	wt	insAsp	wt	wt	wt	wt	wt	wt	Pro	wt	wt	wt	wt	wt	wt	wt	wt	wt	wt
10328	2017	807	1594	0.004	0.12	wt	wt	wt	wt	wt	wt	wt	wt	wt	wt	wt	wt	wt	wt	wt	wt	wt	wt	wt	wt	wt
10329	2017	807	1594	0.002	0.06	wt	wt	wt	insAsp	wt	wt	wt	wt	wt	wt	wt	wt	wt	wt	wt	wt	wt	wt	wt	wt	wt
10330	2017	807	1594	0.002	0.06	wt	wt	wt	insAsp	wt	wt	wt	wt	wt	wt	wt	wt	wt	wt	wt	wt	wt	wt	wt	wt	wt
10331	2017	10158	1925	0.002	0.06	wt	wt	wt	insAsp	wt	wt	wt	wt	wt	wt	wt	wt	wt	wt	wt	wt	wt	wt	wt	wt	wt
10332	2017	8845	7363	0.03	0.06	wt	wt	wt	insAsp	Val	wt	wt	wt	Ser	wt	Pro	wt	wt	delA	wt	wt	wt	wt	wt	wt	wt
10333	2017	3369	11704	0.008	0.06	wt	wt	wt	insAsp	wt	wt	Ser	wt	wt	wt	wt	wt	wt	wt	wt	wt	wt	wt	wt	wt	wt
9200	2016	807	1594	0.008	0.06	wt	wt	wt	insAsp	wt	wt	wt	wt	wt	wt	wt	wt	wt	wt	wt	wt	wt	wt	wt	wt	wt
9201	2016	12531	16063	0.002	0.06	wt	wt	wt	insAsp	wt	wt	wt	wt	wt	wt	wt	wt	wt	wt	wt	wt	wt	wt	wt	wt	wt
9202	2016	9476	1901	0.002	0.06	wt	wt	wt	insAsp	wt	wt	Ser	wt	wt	wt	Pro	Asp	wt	wt	wt	wt	wt	wt	wt	wt	wt
9203	2016	14604	1890	0.002	0.06	wt	wt	wt	insAsp	wt	wt	wt	wt	wt	wt	wt	wt	wt	wt	wt	wt	wt	wt	wt	wt	wt
9204	2016	1544	1594	0.002	0.12	wt	wt	wt	insAsp	wt	wt	wt	wt	wt	wt	wt	wt	wt	delA	wt	wt	wt	wt	wt	wt	wt
9205	2016	12524	1901	0.004	0.25	wt	wt	wt	insAsp	wt	wt	Ser	wt	wt	wt	wt	wt	wt	wt	wt	wt	wt	wt	wt	wt	wt
9206	2016	12531	16063	0.008	0.06	wt	wt	wt	insAsp	wt	wt	wt	wt	wt	wt	wt	wt	wt	wt	wt	wt	wt	wt	wt	wt	wt
9207	2016	1544	1594	0.002	0.12	wt	wt	wt	insAsp	wt	wt	wt	wt	wt	wt	wt	wt	wt	wt	wt	wt	wt	wt	wt	wt	wt
9208	2016	807	1594	0.002	0.06	wt	wt	wt	insAsp	wt	wt	wt	wt	wt	wt	wt	wt	wt	wt	wt	wt	wt	wt	wt	wt	wt
9209	2016	14007	1594	0.002	0.12	wt	wt	wt	insAsp	wt	wt	wt	wt	wt	wt	Pro	Asp	wt	wt	wt	wt	wt	wt	wt	wt	wt
9210	2016	12540	1590	0.004	0.25	wt	wt	wt	insAsp	wt	wt	Ser	wt	wt	wt	wt	Lys	Asn	wt	wt	wt	wt	wt	wt	wt	wt
9211	2016	807	1594	0.008	0.03	wt	wt	wt	wt	wt	wt	wt	wt	wt	wt	wt	wt	wt	wt	wt	wt	wt	wt	wt	wt	wt
9212	2016	1241	7363	0.002	0.12	wt	wt	wt	wt	wt	wt	wt	wt	wt	wt	wt	wt	wt	wt	wt	wt	wt	wt	wt	wt	wt
9213	2016	14017	14008	0.002	0.12	wt	wt	wt	insAsp	wt	wt	Ser	wt	wt	wt	wt	wt	wt	wt	wt	wt	wt	wt	wt	wt	wt
9214	2016	9476	1901	0.002	0.06	wt	wt	wt	insAsp	wt	wt	Ser	wt	wt	wt	wt	Asp	wt	wt	wt	wt	wt	wt	wt	wt	wt
9215	2016	12540	1590	0.004	0.5	wt	wt	wt	insAsp	wt	wt	Ser	wt	wt	wt	wt	Lys	Asn	wt	wt	wt	wt	wt	wt	wt	wt
9216	2016	13460	16063	0.002	0.03	wt	wt	wt	insAsp	wt	wt	wt	wt	wt	wt	wt	wt	wt	wt	wt	wt	wt	wt	wt	wt	wt
9217	2016	12096	1588	0.002	0.06	wt	wt	wt	insAsp	wt	wt	wt	wt	wt	wt	wt	wt	wt	wt	wt	wt	wt	wt	wt	wt	wt
9218	2016	14020	18384	0.004	0.5	wt	wt	wt	insAsp	wt	wt	wt	wt	wt	wt	wt	wt	wt	wt	wt	wt	wt	wt	wt	wt	wt
9219	2016	14020	18384	0.002	0.06	wt	wt	wt	insAsp	wt	wt	wt	wt	wt	wt	wt	wt	wt	wt	wt	wt	wt	wt	wt	wt	wt
9220	2016	1544	1594	0.002	0.06	wt	wt	wt	insAsp	wt	wt	wt	wt	wt	wt	wt	wt	wt	wt	wt	wt	wt	wt	wt	wt	wt
9221	2016	12096	1588	0.002	0.12	wt	wt	wt	insAsp	wt	wt	wt	wt	wt	wt	Pro	wt	wt	wt	wt	wt	wt	wt	wt	wt	wt
9222	2016	807	1594	0.002	0.03	wt	wt	wt	insAsp	wt	wt	wt	wt	wt	wt	wt	wt	wt	wt	wt	wt	wt	wt	wt	wt	wt
9223	2016	14605	1892	0.002	0.06	wt	wt	wt	wt	wt	wt	wt	wt	wt	wt	wt	wt	wt	wt	wt	wt	wt	wt	wt	wt	wt
9224	2016	807	1594	0.002	0.06	wt	wt	wt	insAsp	wt	wt	wt	wt	wt	wt	wt	wt	wt	delA	wt	wt	wt	wt	wt	wt	wt
9225	2016	807	1594	0.002	0.12	wt	wt	wt	insAsp	wt	wt	wt	wt	wt	wt	wt	wt	wt	delA	wt	wt	wt	wt	wt	wt	wt
9226	2016	807	1594	0.002	0.06	wt	wt	wt	insAsp	wt	wt	wt	wt	wt	wt	wt	wt	wt	wt	wt	wt	wt	wt	wt	wt	wt
9227	2016	9476	1901	0.008	0.06	wt	wt	wt	insAsp	wt	Tyr	Ser	wt	wt	wt	Pro	Asp	wt	wt	wt	wt	wt	wt	wt	wt	wt
9228	2016	13459	1892	0.002	0.06	wt	wt	wt	wt	wt	wt	wt	wt	wt	wt	wt	wt	wt	wt	wt	wt	wt	wt	wt	wt	wt
9229	2016	12531	16063	0.002	0.06	wt	wt	wt	insAsp	wt	wt	wt	wt	wt	wt	wt	wt	wt	wt	wt	wt	wt	wt	wt	wt	wt
9230	2016	13459	1892	0.004	0.12	wt	wt	wt	wt	wt	wt	wt	wt	wt	wt	wt	wt	wt	delA	wt	wt	wt	wt	wt	wt	wt
9231	2016	13459	1892	0.002	0.06	wt	wt	wt	wt	wt	wt	wt	wt	wt	wt	wt	wt	wt	wt	wt	wt	wt	wt	wt	wt	wt
9232	2016	14021	1892	0.002	0.12	wt	wt	wt	wt	wt	wt	wt	wt	wt	wt	wt	wt	wt	wt	wt	wt	wt	wt	wt	wt	wt
9233	2016	5042	1892	0.002	0.06	wt	wt	wt	wt	wt	wt	wt	wt	wt	wt	wt	wt	wt	wt	wt	wt	wt	wt	wt	wt	wt
9234	2016	807	1594	0.004	0.06	wt	wt	wt	insAsp	wt	wt	wt	wt	wt	wt	wt	wt	wt	wt	wt	wt	wt	wt	wt	wt	wt
9235	2016	2616	1901	0.008	0.5	wt	wt	wt	insAsp	wt	wt	Ser	wt	wt	wt	wt	Asn	Asp	wt	wt	wt	wt	wt	wt	wt	wt
9236	2016	2616	1901	0.004	0.25	wt	wt	wt	insAsp	wt	wt	Ser	wt	wt	wt	wt	Asn	Asp	wt	wt	wt	wt	wt	wt	wt	wt
9237	2016	9569	1594	0.002	0.12	wt	wt	wt	insAsp	wt	wt	wt	wt	wt	wt	wt	wt	wt	delA	wt	wt	wt	wt	wt	wt	wt
9238	2016	1544	1594	0.002	0.12	wt	wt	wt	insAsp	wt	wt	wt	wt	wt	wt	wt	wt	wt	wt	wt	wt	wt	wt	wt	wt	wt
9239	2016	12539	9903	0.002	0.12	wt	wt	wt	insAsp	wt	wt	wt	wt	wt	wt	wt	wt	wt	delA	wt	wt	wt	wt	wt	wt	wt
9240	2016	14008	1594	0.002	0.015	wt	wt	wt	insAsp	wt	wt	wt	wt	wt	wt	wt	wt	wt	wt	wt	wt	wt	wt	wt	wt	wt
9241	2016	13454	1901	0.008	0.25	wt	wt	wt	insAsp	wt	wt	Ser	wt	wt	wt	Pro	wt	wt	delA	wt	wt	wt	wt	wt	wt	wt
9242	2016	14009	1892	0.002	0.12	wt	wt	wt	wt	wt	wt	wt	wt	wt	wt	wt	wt	wt	wt	wt	wt	wt	wt	wt	wt	wt
9243	2016	14017	14008	0.002	0.03	wt	wt	wt	insAsp	wt	wt	wt	wt	wt	wt	Pro	wt	wt	wt	wt	wt	wt	wt	wt	wt	wt
9244	2016	9486	1892	0.002	0.03	wt	wt	wt	wt	wt	wt	wt	wt	wt	wt	wt	wt	wt	wt	wt	wt	wt	wt	wt	wt	wt
9245	2016	14019	1901	0.002	0.06	wt	wt	wt	insAsp	wt	wt	wt	wt	wt	wt	wt	wt	wt	wt	wt	wt	wt	wt	wt	wt	wt
9246	2016	14020	18384	0.002	0.03	wt	wt	wt	insAsp	wt	wt	wt	wt	wt	wt	wt	wt	wt	wt	wt	wt	wt	wt	wt	wt	wt
9247	2016	14606	1892	0.004	0.5	wt	wt	wt	wt	wt	wt	wt	wt	wt	wt	wt	wt	wt	wt	wt	wt	wt	wt	wt	wt	wt
9248	2016	13454	1901	0.002	0.06	wt	wt	wt	insAsp	wt	wt	Ser	wt	wt	wt	wt	wt	wt	delA	wt	wt	wt	wt	wt	wt	wt
9249	2016	13455	1892	0.002	0.12	wt	wt	wt	wt	wt	wt	wt	wt	wt	wt	wt	wt	wt	wt	wt	wt	wt	wt	wt	wt	wt
9250	2016	21	1579	0.015	0.25	wt	wt	wt	insAsp	wt	wt	wt	wt	Leu	wt	Pro	Lys	Asp	wt	wt	wt	wt	wt	wt	wt	wt
9252	2016	13454	1901	0.002	0.06	wt	wt	wt	insAsp	wt	wt	Ser	wt	wt	wt	Pro	wt	wt	delA	wt	wt	wt	wt	wt	wt	wt
9253	2016	9486	1892	0.004	0.12	wt	wt	wt	wt	wt	wt	wt	wt	wt	wt	wt	wt	wt	wt	wt	wt	wt	wt	wt	wt	wt
9254	2016	9486	1892	0.12	0.5	wt	wt	wt	insAsp	wt	wt	wt	wt	wt	wt	wt	wt	wt	wt	wt	wt	wt	wt	wt	wt	wt
9255	2016	1544	1594	0.002	0.06	wt	wt	wt	insAsp	wt	wt	wt	wt	wt	wt	wt	wt	wt	wt	wt	wt	wt	wt	wt	wt	wt
9256	2016	1544	1594	0.004	0.06	wt	wt	wt	insAsp	wt	wt	wt	wt	wt	wt	wt	wt	wt	wt	wt	wt	wt	wt	wt	wt	wt
9257	2016	13456	1594	0.004	0.06	wt	wt	wt	insAsp	wt	wt	wt	wt	wt	wt	wt	wt	wt	wt	wt	wt	wt	wt	wt	wt	wt
9258	2016	12531	14947	0.002	0.06	wt	wt	wt	wt	wt	wt	wt	wt	wt	wt	wt	wt	wt	wt	wt	wt	wt	wt	wt	wt	wt
9259	2016	2400	7363	0.002	0.06	wt	wt	wt	insAsp	Thr	wt	wt	wt	Leu	wt	wt	Lys	Asp	delA	wt	wt	wt	wt	wt	wt	wt
9261	2016	14018	14947	0.002	0.12	wt	wt	wt	wt	wt	wt	wt	wt	wt	wt	wt	wt	wt	wt	wt	wt	wt	wt	wt	wt	wt
9262	2016	14018	14947	0.002	0.12	wt	wt	wt	wt	wt	wt	wt	wt	wt	wt	wt	wt	wt	wt	wt	wt	wt	wt	wt	wt	wt
9272	2016	13054	1594	0.015	0.03	wt	wt	wt	insAsp	wt	wt	wt	wt	wt	wt	wt	wt	wt	wt	wt	wt	wt	wt	wt	wt	wt
9273	2016	13054	1594	0.002	0.03	wt	wt	wt	insAsp	wt	wt	wt	wt	wt	wt	wt	wt	wt	wt	wt	wt	wt	wt	wt	wt	wt
9274	2016	13054	1594	0.008	0.03	wt	wt	wt	insAsp	wt	wt	wt	wt	wt	wt	wt	wt	wt	wt	wt	wt	wt	wt	wt	wt	wt
9275	2016	13317	1579	0.015	0.12	wt	wt	wt	insAsp	wt	wt	wt	wt	wt	wt	Pro(wt минор)	Lys	Asn	delA	wt	wt	wt	wt	wt	wt	wt
9276	2016	13364	1901	0.008	0.25	wt	wt	wt	insAsp	wt	wt	Ser	wt	wt	wt	Pro	Thr	Asn	delA	wt	wt	wt	wt	wt	wt	wt
9277	2016	13364	1901	0.03	0.25	wt	wt	wt	insAsp	wt	wt	Ser	wt	wt	wt	Pro	Thr	Asn	delA	wt	wt	wt	wt	wt	wt	wt
9278	2016	13364	1901	0.03	0.5	wt	wt	wt	insAsp	wt	wt	Ser	wt	wt	wt	Pro	Thr	Asn	delA	wt	wt	wt	wt	wt	wt	wt
9279	2016	14826	13333	0.002	0.06	wt	wt	wt	insAsp	wt	wt	wt	wt	wt	wt	wt	wt	wt	wt	wt	wt	wt	wt	wt	wt	wt
9280	2016	14826	13333	0.002	0.06	wt	wt	wt	insAsp	wt	wt	wt	wt	wt	wt	wt	wt	wt	wt	wt	wt	wt	wt	wt	wt	wt
9282	2016	14826	13333	0.002	0.12	wt	wt	wt	insAsp	wt	wt	wt	wt	wt	wt	wt	wt	wt	wt	wt	wt	wt	wt	wt	wt	wt
9283	2016	14826	13333	0.002	0.12	wt	wt	wt	insAsp	wt	wt	wt	wt	wt	wt	wt	wt	wt	wt	wt	wt	wt	wt	wt	wt	wt
9284	2016	14826	13333	0.002	0.06	wt	wt	wt	insAsp	wt	wt	wt	wt	wt	wt	wt	wt	wt	wt	wt	wt	wt	wt	wt	wt	wt
9285	2016	14826	13333	0.002	0.06	wt	wt	wt	insAsp	wt	wt	wt	wt	wt	wt	wt	wt	wt	wt	wt	wt	wt	wt	wt	wt	wt
9286	2016	4707	1901	0.015	0.25	wt	wt	wt	insAsp	wt	wt	Ser	wt	wt	wt	Pro	Lys	Asp	delA	wt	wt	wt	wt	wt	wt	wt
9287	2016	14022	13914	0.002	0.06	wt	wt	wt	insAsp	wt	wt	wt	wt	wt	wt	wt	wt	wt	wt	wt	wt	wt	wt	wt	wt	wt
9288	2016	4707	1901	0.015	0.5	wt	wt	wt	insAsp	wt	wt	Ser	wt	wt	wt	Pro	Lys	Asp	wt	wt	wt	wt	wt	wt	wt	wt
9289	2016	4707	1901	0.03	1	wt	wt	wt	insAsp	wt	wt	Ser	wt	wt	wt	Pro	Lys	Asp	delA	wt	wt	wt	wt	wt	wt	wt
9290	2016	13315	13914	0.002	0.12	wt	wt	wt	insAsp	wt	wt	wt	wt	wt	wt	wt	wt	wt	delA	wt	wt	wt	wt	wt	wt	wt
9291	2016	972	1901	0.015	0.25	wt	wt	wt	insAsp	wt	wt	Ser	wt	wt	wt	Pro	Lys	Asp	wt	wt	wt	wt	wt	wt	wt	wt
9292	2016	13367	1892	0.002	0.06	wt	wt	wt	insAsp	wt	wt	wt	wt	wt	wt	wt	wt	wt	wt	wt	wt	wt	wt	wt	wt	wt
9293	2016	13363	1588	0.008	0.06	wt	wt	wt	insAsp	wt	wt	wt	wt	wt	wt	Pro	Asp	wt	wt	wt	wt	wt	wt	wt	wt	wt
9294	2016	972	1901	0.008	0.5	wt	wt	wt	insAsp	wt	wt	Ser	wt	wt	wt	Pro	Lys	Asp	wt	wt	wt	wt	wt	wt	wt	wt
9295	2016	972	1901	0.015	0.5	wt	wt	wt	insAsp	wt	wt	Ser	wt	wt	wt	Pro	Lys	Asp	wt	wt	wt	wt	wt	wt	wt	wt
9296	2016	14015	1588	0.015	0.06	wt	wt	wt	insAsp	wt	wt	wt	wt	wt	wt	Pro	Asp	wt	wt	wt	wt	wt	wt	wt	wt	wt
9297	2016	13315	13914	0.002	0.06	wt	wt	wt	insAsp	wt	wt	wt	wt	wt	wt	wt	wt	wt	wt	wt	wt	wt	wt	wt	wt	wt
9298	2016	4707	1901	0.015	0.25	wt	wt	wt	insAsp	wt	wt	Ser	wt	wt	wt	Pro	Lys	Asp	delA	wt	wt	wt	wt	wt	wt	wt
9299	2016	5714	1579	0.03	0.25	wt	wt	wt	insAsp	wt	wt	Ser	wt	wt	wt	Pro	wt	wt	delA	wt	wt	wt	wt	wt	wt	wt
9300	2016	807	1594	0.002	0.06	wt	wt	wt	insAsp	wt	wt	wt	wt	wt	wt	wt	wt	wt	wt	wt	wt	wt	wt	wt	wt	wt
9301	2016	14624	1594	0.008	0.06	wt	wt	wt	insAsp	wt	wt	wt	wt	wt	wt	wt	wt	wt	wt	wt	wt	wt	wt	wt	wt	wt
9302	2016	807	1594	0.004	0.12	wt	wt	wt	insAsp	wt	wt	wt	wt	wt	wt	wt	wt	wt	wt	wt	wt	wt	wt	wt	wt	wt
9303	2016	807	1594	0.004	0.12	wt	wt	wt	insAsp	wt	wt	wt	wt	wt	wt	wt	wt	wt	wt	wt	wt	wt	wt	wt	wt	wt
9304	2016	5714	11177	0.002	0.12	wt	wt	wt	wt	wt	wt	wt	wt	wt	wt	wt	wt	wt	wt	wt	wt	wt	wt	wt	wt	wt
9306	2016	5714	11177	0.002	0.12	wt	wt	wt	wt	wt	wt	wt	wt	wt	wt	wt	wt	wt	wt	wt	wt	wt	wt	wt	wt	wt
9307	2016	5714	11177	0.002	0.25	wt	wt	wt	wt	wt	wt	wt	wt	wt	wt	wt	wt	wt	wt	wt	wt	wt	wt	wt	wt	wt
9308	2016	5714	11177	0.002	0.03	wt	wt	wt	wt	wt	wt	wt	wt	wt	wt	wt	wt	wt	wt	wt	wt	wt	wt	wt	wt	wt
9309	2016	5714	11177	0.002	0.12	wt	wt	wt	wt	wt	wt	wt	wt	wt	wt	wt	wt	wt	wt	wt	wt	wt	wt	wt	wt	wt
9310	2016	5714	11177	0.002	0.12	wt	wt	wt	wt	wt	wt	wt	wt	wt	wt	wt	wt	wt	wt	wt	wt	wt	wt	wt	wt	wt
9311	2016	5714	11177	0.002	0.12	wt	wt	wt	wt	wt	wt	wt	wt	wt	wt	wt	wt	wt	wt	wt	wt	wt	wt	wt	wt	wt
9312	2016	14039	1892	0.002	0.03	wt	wt	wt	wt	wt	wt	wt	wt	wt	wt	wt	wt	wt	wt	wt	wt	wt	wt	wt	wt	wt
9313	2016	2678	11177	0.004	0.12	wt	wt	wt	wt	wt	wt	wt	wt	wt	wt	wt	wt	wt	wt	wt	wt	wt	wt	wt	wt	wt
9314	2016	588	1584	0.03	0.03	wt	wt	wt	insAsp	wt	wt	wt	wt	wt	wt	wt	Lys	Asp	wt	wt	wt	wt	wt	wt	wt	wt
9315	2016	9834	7371	0.004	0.12	wt	wt	wt	insAsp	wt	wt	Ser	wt	wt	wt	Pro	Asp	wt	wt	wt	wt	wt	wt	wt	wt	wt
9316	2016	14609	1892	0.002	0.12	wt	wt	wt	wt	wt	wt	wt	wt	wt	wt	wt	wt	wt	wt	wt	wt	wt	wt	wt	wt	wt
9317	2016	14610	11177	0.002	0.25	wt	wt	wt	wt	wt	wt	wt	wt	wt	wt	wt	wt	wt	wt	wt	wt	wt	wt	wt	wt	wt
9318	2016	14611	9363	0.002	0.25	wt	wt	wt	insAsp	wt	wt	wt	wt	wt	wt	wt	wt	wt	wt	wt	wt	wt	wt	wt	wt	wt
9319	2016	14612	11177	0.015	0.12	wt	wt	wt	wt	wt	wt	wt	wt	wt	wt	wt	wt	wt	wt	wt	wt	wt	wt	wt	wt	wt
9320	2016	807	1594	0.008	0.12	wt	wt	wt	insAsp	wt	wt	wt	wt	wt	wt	wt	wt	wt	wt	wt	wt	wt	wt	wt	wt	wt
9321	2016	2992	9363	0.002	0.12	wt	wt	wt	insAsp	wt	wt	wt	wt	wt	wt	wt	wt	wt	wt	wt	wt	wt	wt	wt	wt	wt
9322	2016	13316	13757	0.015	0.25	wt	wt	wt	insAsp	wt	wt	wt	wt	wt	wt	Pro	wt	wt	wt	wt	wt	wt	wt	wt	wt	wt
9323	2016	807	1594	0.004	0.25	wt	wt	wt	insAsp	wt	wt	wt	wt	wt	wt	wt	wt	wt	wt	wt	wt	wt	wt	wt	wt	wt
9324	2016	9574	1892	0.002	0.06	wt	wt	wt	wt	wt	wt	wt	wt	wt	wt	wt	wt	wt	wt	wt	wt	wt	wt	wt	wt	wt
9325	2016	13316	13757	0.002	0.06	wt	wt	wt	insAsp	wt	wt	wt	wt	wt	wt	Pro	wt	wt	wt	wt	wt	wt	wt	wt	wt	wt
9326	2016	13316	13757	0.008	0.03	wt	wt	wt	insAsp	wt	wt	wt	wt	wt	wt	Pro	wt	wt	wt	wt	wt	wt	wt	wt	wt	wt
9328	2016	13316	13757	0.002	0.03	wt	wt	wt	insAsp	wt	wt	wt	wt	wt	wt	Pro	wt	wt	wt	wt	wt	wt	wt	wt	wt	wt
9329	2016	14027	1892	0.002	0.06	wt	wt	wt	wt	wt	wt	wt	wt	wt	wt	wt	wt	wt	wt	wt	wt	wt	wt	wt	wt	wt
9330	2016	14027	1892	0.002	0.06	wt	wt	wt	wt	wt	wt	wt	wt	wt	wt	wt	wt	wt	wt	wt	wt	wt	wt	wt	wt	wt
9331	2016	13316	13757	0.002	0.015	wt	wt	wt	insAsp	wt	wt	wt	wt	wt	wt	Pro	wt	wt	wt	wt	wt	wt	wt	wt	wt	wt
9332	2016	9574	1892	0.03	0.12	wt	wt	wt	wt	wt	wt	wt	wt	wt	wt	wt	wt	wt	wt	wt	wt	wt	wt	wt	wt	wt
9333	2016	14025	11177	0.002	0.12	wt	wt	wt	wt	wt	wt	wt	wt	wt	wt	wt	wt	wt	wt	wt	wt	wt	wt	wt	wt	wt
9334	2016	14025	11177	0.002	0.12	wt	wt	wt	wt	wt	wt	wt	wt	wt	wt	wt	wt	wt	wt	wt	wt	wt	wt	wt	wt	wt
9335	2016	14026	11177	0.002	0.12	wt	wt	wt	wt	wt	wt	wt	wt	wt	wt	wt	wt	wt	wt	wt	wt	wt	wt	wt	wt	wt
9336	2016	12096	1588	0.004	0.12	wt	wt	wt	insAsp	wt	wt	wt	wt	wt	wt	Pro	wt	wt	wt	wt	wt	wt	wt	wt	wt	wt
9337	2016	9570	1594	0.008	0.12	wt	wt	wt	insAsp	wt	wt	wt	wt	wt	wt	wt	wt	wt	wt	wt	wt	wt	wt	wt	wt	wt
9338	2016	9570	1594	0.008	0.12	wt	wt	wt	insAsp	wt	wt	wt	wt	wt	wt	wt	wt	wt	wt	wt	wt	wt	wt	wt	wt	wt
9339	2016	9574	1892	0.002	0.06	wt	wt	wt	wt	wt	wt	wt	wt	wt	wt	wt	wt	wt	wt	wt	wt	wt	wt	wt	wt	wt
9340	2016	9574	1892	0.002	0.06	wt	wt	wt	wt	wt	wt	wt	wt	wt	wt	wt	wt	wt	wt	wt	wt	wt	wt	wt	wt	wt
9341	2016	14607	18387	0.002	0.12	wt	wt	wt	wt	wt	wt	wt	wt	wt	wt	wt	wt	wt	wt	wt	wt	wt	wt	wt	wt	wt
9342	2016	14025	11177	0.002	0.12	wt	wt	wt	wt	wt	wt	wt	wt	wt	wt	wt	wt	wt	wt	wt	wt	wt	wt	wt	wt	wt
9343	2016	9576	1594	0.008	0.12	wt	wt	wt	insAsp	wt	wt	wt	wt	wt	wt	wt	wt	wt	wt	wt	wt	wt	wt	wt	wt	wt
9344	2016	14025	11177	0.002	0.25	wt	wt	wt	wt	wt	wt	wt	wt	wt	wt	wt	wt	wt	wt	wt	wt	wt	wt	wt	wt	wt
9345	2016	14827	1892	0.002	0.06	wt	wt	wt	wt	wt	wt	wt	wt	wt	wt	wt	wt	wt	wt	wt	wt	wt	wt	wt	wt	wt
9346	2016	5590	1892	0.002	0.06	wt	wt	wt	wt	wt	wt	wt	wt	wt	wt	wt	wt	wt	wt	wt	wt	wt	wt	wt	wt	wt
9347	2016	9574	1892	0.002	0.06	wt	wt	wt	wt	wt	wt	wt	wt	wt	wt	wt	wt	wt	wt	wt	wt	wt	wt	wt	wt	wt
9348	2016	23701	9363	0.002	0.25	wt	wt	wt	insAsp	wt	wt	wt	wt	wt	wt	wt	wt	wt	wt	wt	wt	wt	wt	wt	wt	wt
9349	2016	1152	1892	0.002	0.06	wt	wt	wt	wt	wt	wt	wt	wt	wt	wt	wt	wt	wt	wt	wt	wt	wt	wt	wt	wt	wt
9350	2016	14025	11177	0.002	0.12	wt	wt	wt	wt	wt	wt	wt	wt	wt	wt	wt	wt	wt	wt	wt	wt	wt	wt	wt	wt	wt
9351	2016	9574	1892	0.002	0.06	wt	wt	wt	wt	wt	wt	wt	wt	wt	wt	wt	wt	wt	wt	wt	wt	wt	wt	wt	wt	wt
9352	2016	14024	1594	0.002	0.03	wt	wt	wt	insAsp	wt	wt	wt	wt	wt	wt	wt	wt	wt	wt	wt	wt	wt	wt	wt	wt	wt
9353	2016	5714	11177	0.002	0.12	wt	wt	wt	wt	wt	wt	wt	wt	wt	wt	wt	wt	wt	wt	wt	wt	wt	wt	wt	wt	wt
9354	2016	14627	11177	0.002	0.25	wt	wt	wt	wt	wt	wt	wt	wt	wt	wt	wt	wt	wt	wt	wt	wt	wt	wt	wt	wt	wt
9355	2016	228	1594	0.002	0.06	wt	wt	wt	insAsp	wt	wt	wt	wt	wt	wt	wt	wt	wt	wt	wt	wt	wt	wt	wt	wt	wt
9356	2016	14617	1594	0.002	0.03	wt	wt	wt	insAsp	wt	wt	wt	wt	wt	wt	wt	wt	wt	wt	wt	wt	wt	wt	wt	wt	wt
9357	2016	14628	11177	0.002	0.12	wt	wt	wt	wt	wt	wt	wt	wt	wt	wt	wt	wt	wt	wt	wt	wt	wt	wt	wt	wt	wt
9358	2016	14627	1594	0.002	0.25	wt	wt	wt	insAsp	wt	wt	wt	wt	wt	wt	wt	wt	wt	wt	wt	wt	wt	wt	wt	wt	wt
9359	2016	5714	11177	0.002	0.12	wt	wt	wt	wt	wt	wt	wt	wt	wt	wt	wt	wt	wt	wt	wt	wt	wt	wt	wt	wt	wt
9360	2016	807	1594	0.002	0.06	wt	wt	wt	insAsp	wt	wt	wt	wt	wt	wt	wt	wt	wt	wt	wt	wt	wt	wt	wt	wt	wt
9361	2016	1993	11177	0.002	0.06	wt	wt	wt	wt	wt	wt	wt	wt	wt	wt	wt	wt	wt	wt	wt	wt	wt	wt	wt	wt	wt
9362	2016	14617	6721	0.008	0.12	wt	wt	wt	insAsp	wt	wt	wt	wt	Leu	wt	wt	wt	wt	wt	wt	wt	wt	wt	wt	wt	wt
9363	2016	14625	11177	0.002	0.25	wt	wt	wt	wt	wt	wt	wt	wt	wt	wt	wt	wt	wt	wt	wt	wt	wt	wt	wt	wt	wt
9364	2016	14626	1594	0.008	0.12	wt	wt	wt	insAsp	wt	wt	wt	wt	wt	wt	wt	wt	wt	wt	wt	wt	wt	wt	wt	wt	wt
9365	2016	1993	11177	0.002	0.12	wt	wt	wt	wt	wt	wt	wt	wt	wt	wt	wt	wt	wt	wt	wt	wt	wt	wt	wt	wt	wt
9366	2016	14626	1594	0.008	0.12	wt	wt	wt	insAsp	wt	wt	wt	wt	wt	wt	wt	wt	wt	wt	wt	wt	wt	wt	wt	wt	wt
9367	2016	1993	11177	0.002	0.12	wt	wt	wt	wt	wt	wt	wt	wt	wt	wt	wt	wt	wt	wt	wt	wt	wt	wt	wt	wt	wt
9368	2016	14625	11177	0.002	0.25	wt	wt	wt	wt	wt	wt	wt	wt	wt	wt	wt	wt	wt	wt	wt	wt	wt	wt	wt	wt	wt
9369	2016	4570	1594	0.008	0.06	wt	wt	wt	insAsp	wt	wt	wt	wt	wt	wt	wt	wt	wt	wt	wt	wt	wt	wt	wt	wt	wt
9370	2016	807	1594	0.002	0.12	wt	wt	wt	insAsp	wt	wt	wt	wt	wt	wt	wt	wt	wt	wt	wt	wt	wt	wt	wt	wt	wt
9371	2016	5714	11177	0.002	0.25	wt	wt	wt	wt	wt	wt	wt	wt	wt	wt	wt	wt	wt	wt	wt	wt	wt	wt	wt	wt	wt
9372	2016	5714	11177	0.002	0.12	wt	wt	wt	wt	wt	wt	wt	wt	wt	wt	wt	wt	wt	wt	wt	wt	wt	wt	wt	wt	wt
9373	2016	13060	11177	0.002	0.06	wt	wt	wt	wt	wt	wt	wt	wt	wt	wt	wt	wt	wt	wt	wt	wt	wt	wt	wt	wt	wt
9374	2016	5718	13757	0.002	0.12	wt	wt	wt	insAsp	wt	wt	wt	wt	wt	wt	Pro	wt	wt	wt	wt	wt	wt	wt	wt	wt	wt
9375	2016	5718	13757	0.002	0.06	wt	wt	wt	insAsp	wt	wt	wt	wt	wt	wt	Pro	wt	wt	wt	wt	wt	wt	wt	wt	wt	wt
9376	2016	14834	11177	0.002	0.5	wt	wt	wt	wt	wt	wt	wt	wt	wt	wt	wt	Asn	Asp	wt	wt	wt	wt	wt	wt	wt	wt
9377	2016	5926	6810	0.002	0.06	wt	wt	wt	insAsp	wt	wt	wt	wt	wt	wt	wt	wt	wt	wt	wt	wt	wt	wt	wt	wt	wt
9378	2016	3441	1901	0.004	0.03	wt	wt	wt	insAsp	wt	wt	wt	wt	wt	wt	Pro	Asn	Asp	delA	wt	wt	wt	wt	wt	wt	wt
9379	2016	5714	11177	0.002	0.12	wt	wt	wt	wt	wt	wt	wt	wt	wt	wt	wt	wt	wt	wt	wt	wt	wt	wt	wt	wt	wt
9380	2016	14617	6721	0.002	0.03	wt	wt	wt	insAsp	wt	wt	wt	wt	Leu	wt	Pro	wt	wt	wt	wt	wt	wt	wt	wt	wt	wt
9381	2016	14628	11177	0.002	0.12	wt	wt	wt	wt	wt	wt	wt	wt	wt	wt	wt	wt	wt	wt	wt	wt	wt	wt	wt	wt	wt
9382	2016	14627	11177	0.002	0.25	wt	wt	wt	wt	wt	wt	wt	wt	wt	wt	wt	wt	wt	wt	wt	wt	wt	wt	wt	wt	wt
9385	2016	1451	6721	0.008	0.06	wt	wt	wt	insAsp	wt	wt	wt	wt	Leu	wt	Pro	Asp	wt	wt	wt	wt	wt	wt	wt	wt	wt
9386	2016	1451	1901	0.008	0.5	wt	wt	wt	insAsp	wt	wt	wt	wt	Leu	wt	Pro	Asp	wt	delA	wt	wt	wt	wt	wt	wt	wt
9387	2016	14621	6726	0.004	0.06	wt	wt	wt	insAsp	wt	wt	wt	wt	wt	wt	wt	Asp	wt	wt	wt	wt	wt	wt	wt	wt	wt
9388	2016	14619	1901	0.015	0.25	wt	wt	wt	insAsp	wt	wt	Ser	wt	wt	wt	Pro	Lys	Asp	delA	wt	wt	wt	wt	wt	wt	wt
9389	2016	14622	1901	0.015	0.5	wt	wt	wt	insAsp	wt	wt	Ser	wt	wt	wt	Pro	Lys	Gly	delA	wt	wt	wt	wt	wt	wt	wt
9390	2016	14617	6721	0.004	0.25	wt	wt	wt	insAsp	wt	wt	wt	wt	Leu	wt	Pro	wt	wt	wt	wt	wt	wt	wt	wt	wt	wt
9391	2016	13058	1901	0.015	0.5	wt	wt	wt	insAsp	wt	wt	Ser	wt	wt	wt	Pro	wt	wt	delA	wt	wt	wt	wt	wt	wt	wt
9392	2016	13055	1901	0.015	0.5	wt	wt	wt	insAsp	wt	wt	Ser	wt	wt	wt	Pro	wt	wt	delA	wt	wt	wt	wt	wt	wt	wt
9393	2016	12449	1901	0.008	0.5	wt	wt	wt	insAsp	wt	wt	Ser	wt	wt	wt	Pro	wt	wt	delA	wt	wt	wt	wt	wt	wt	wt
9394	2016	24560	11428	0.002	0.12	wt	wt	wt	insAsp	wt	wt	wt	wt	wt	wt	wt	wt	wt	wt	wt	wt	wt	wt	wt	wt	wt
9395	2016	13058	1901	0.008	0.5	wt	wt	wt	insAsp	wt	wt	Ser	wt	wt	wt	Pro	wt	wt	delA	wt	wt	wt	wt	wt	wt	wt
9396	2016	14013	1901	0.004	0.25	wt	wt	wt	insAsp	wt	wt	Ser	wt	wt	wt	Pro	Asn	Asp	delA	wt	wt	wt	wt	wt	wt	wt
9397	2016	14623	1594	0.002	0.015	wt	wt	wt	insAsp	wt	wt	wt	wt	wt	wt	wt	Asn	wt	delA	wt	wt	wt	wt	wt	wt	wt
9398	2016	228	1579	0.008	0.5	wt	wt	wt	insAsp	wt	wt	Ser	wt	wt	wt	Pro	wt	wt	delA	wt	wt	wt	wt	wt	wt	wt
9399	2016	807	1594	0.004	0.12	wt	wt	wt	insAsp	wt	wt	wt	wt	wt	wt	wt	wt	wt	wt	wt	wt	wt	wt	wt	wt	wt
9400	2016	14014	1901	0.015	0.5	wt	wt	wt	insAsp	wt	wt	Ser	wt	wt	wt	Pro	Asp	wt	delA	wt	wt	wt	wt	wt	wt	wt
9402	2016	24561	1901	0.002	0.12	wt	wt	wt	insAsp	wt	wt	Ser	wt	wt	wt	Pro	Asp	wt	delA	wt	wt	wt	wt	wt	wt	wt
9403	2016	12449	1901	0.002	0.12	wt	wt	wt	insAsp	wt	wt	Ser	wt	wt	wt	Pro	wt	wt	wt	wt	wt	wt	wt	wt	wt	wt
9404	2016	14830	1901	0.002	0.5	wt	wt	wt	insAsp	wt	wt	Ser	wt	wt	wt	Pro	Asp	wt	delA	wt	wt	wt	wt	wt	wt	wt
9405	2016	6903	11367	0.004	0.12	wt	wt	wt	insAsp	wt	wt	wt	wt	wt	wt	wt	Lys	Asn	wt	wt	wt	wt	wt	wt	wt	wt
9407	2016	9491	1579	0.002	0.12	wt	wt	wt	insAsp	wt	wt	wt	wt	wt	wt	Pro	wt	wt	delA	wt	wt	wt	wt	wt	wt	wt
9408	2016	387	1892	0.002	0.06	wt	wt	wt	wt	wt	wt	wt	wt	wt	wt	wt	wt	wt	wt	wt	wt	wt	wt	wt	wt	wt
9409	2016	14831	1892	0.002	0.12	wt	wt	wt	wt	wt	wt	wt	wt	wt	wt	wt	Asp	wt	wt	wt	wt	wt	wt	wt	wt	wt
9410	2016	1152	1892	0.002	0.12	wt	wt	wt	wt	wt	wt	wt	wt	wt	wt	wt	wt	wt	wt	wt	wt	wt	wt	wt	wt	wt
9411	2016	14832	1892	0.002	0.12	wt	wt	wt	wt	wt	wt	wt	wt	wt	wt	wt	wt	wt	wt	wt	wt	wt	wt	wt	wt	wt
9412	2016	14011	7371	0.015	0.25	wt	wt	wt	insAsp	Thr	wt	Ser	wt	wt	wt	Pro	Lys	Gly	delA	wt	wt	wt	wt	wt	wt	wt
9413	2016	14012	7365	0.004	0.06	wt	wt	wt	insAsp	wt	wt	wt	wt	wt	wt	Pro	wt	wt	wt	wt	wt	wt	wt	wt	wt	wt
9414	2016	14011	7371	0.015	0.25	wt	wt	wt	insAsp	Thr	wt	Ser	wt	wt	wt	Pro	Lys	Gly	delA	wt	wt	wt	wt	wt	wt	wt
9415	2016	14614	1901	0.004	0.25	wt	wt	wt	insAsp	wt	wt	Ser	wt	wt	wt	Pro	Lys	Gly	delA	wt	wt	wt	wt	wt	wt	wt
9416	2016	4730	7371	0.03	0.25	wt	wt	wt	insAsp	Thr	wt	Ser	wt	wt	wt	Pro	Lys	Asp	delA	wt	wt	wt	wt	wt	wt	wt
9418	2016	14616	14422	0.004	0.12	wt	wt	wt	insAsp	wt	wt	Ser	wt	wt	wt	Pro	Lys	Asp	delA	wt	wt	wt	wt	wt	wt	wt
9419	2016	8241	9363	0.002	1	wt	wt	wt	insAsp	wt	wt	wt	wt	wt	wt	wt	Lys	Asn	wt	wt	wt	wt	wt	wt	wt	wt
9420	2016	14829	1583	0.002	0.12	wt	wt	wt	insAsp	wt	wt	wt	wt	Leu	wt	Pro	wt	wt	wt	wt	wt	wt	wt	wt	wt	wt
9421	2016	14825	1892	0.002	0.03	wt	wt	wt	wt	wt	wt	wt	wt	wt	wt	wt	wt	wt	wt	wt	wt	wt	wt	wt	wt	wt
9422	2016	23698	9363	0.002	0.5	wt	wt	wt	insAsp	wt	wt	wt	wt	wt	wt	wt	wt	wt	wt	wt	wt	wt	wt	wt	wt	wt
9423	2016	14600	1892	0.002	0.06	wt	wt	wt	wt	wt	wt	wt	wt	wt	wt	wt	wt	wt	wt	wt	wt	wt	wt	wt	wt	wt
9424	2016	14003	13757	0.002	0.12	wt	wt	wt	insAsp	wt	wt	wt	wt	wt	wt	Pro	wt	wt	wt	wt	wt	wt	wt	wt	wt	wt
9425	2016	14003	13757	0.004	0.12	wt	wt	wt	insAsp	wt	wt	wt	wt	wt	wt	Pro	wt	wt	wt	wt	wt	wt	wt	wt	wt	wt
9426	2016	1993	11177	0.002	0.12	wt	wt	wt	wt	wt	wt	wt	wt	wt	wt	wt	wt	wt	wt	wt	wt	wt	wt	wt	wt	wt
9427	2016	5714	11177	0.002	0.06	wt	wt	wt	wt	wt	wt	wt	wt	wt	wt	wt	wt	wt	wt	wt	wt	wt	wt	wt	wt	wt
9428	2016	14003	13757	0.002	0.06	wt	wt	wt	insAsp	wt	wt	wt	wt	wt	wt	Pro	wt	wt	wt	wt	wt	wt	wt	wt	wt	wt
9429	2016	14598	1901	0.004	0.12	wt	wt	wt	insAsp	wt	wt	Ser	wt	wt	wt	Pro	wt	wt	wt	wt	wt	wt	wt	wt	wt	wt
9431	2016	14006	11177	0.002	0.25	wt	wt	wt	wt	wt	wt	wt	wt	wt	wt	wt	wt	wt	wt	wt	wt	wt	wt	wt	wt	wt
9432	2016	14006	1579	0.002	0.06	wt	wt	wt	wt	wt	wt	wt	wt	wt	wt	Pro	wt	wt	delA	wt	wt	wt	wt	wt	wt	wt
9433	2016	14602	11177	0.002	0.12	wt	wt	wt	wt	wt	wt	wt	wt	wt	wt	wt	wt	wt	wt	wt	wt	wt	wt	wt	wt	wt
9434	2016	14006	11177	0.002	0.25	wt	wt	wt	wt	wt	wt	wt	wt	wt	wt	wt	wt	wt	wt	wt	wt	wt	wt	wt	wt	wt
9435	2016	14006	11177	0.002	0.12	wt	wt	wt	wt	wt	wt	wt	wt	wt	wt	wt	wt	wt	wt	wt	wt	wt	wt	wt	wt	wt
9436	2016	1993	11177	0.002	0.12	wt	wt	wt	wt	wt	wt	wt	wt	wt	wt	wt	wt	wt	wt	wt	wt	wt	wt	wt	wt	wt
9437	2016	1993	11177	0.002	0.12	wt	wt	wt	wt	wt	wt	wt	wt	wt	wt	wt	wt	wt	wt	wt	wt	wt	wt	wt	wt	wt
9438	2016	14597	1599	0.002	0.06	wt	wt	wt	insAsp	wt	wt	wt	wt	wt	wt	Pro	wt	wt	wt	wt	wt	wt	wt	wt	wt	wt
9439	2016	2400	7363	0.015	0.25	wt	wt	wt	insAsp	Thr	wt	wt	wt	Leu	wt	Pro	Lys	Asp	delA	wt	wt	wt	wt	wt	wt	wt
9440	2016	14003	13757	0.008	0.06	wt	wt	wt	insAsp	wt	wt	wt	wt	wt	wt	Pro	wt	wt	wt	wt	wt	wt	wt	wt	wt	wt
9441	2016	14603	6726	0.002	0.06	wt	wt	wt	insAsp	wt	wt	wt	wt	wt	wt	wt	wt	wt	wt	wt	wt	wt	wt	wt	wt	wt
9442	2016	807	1594	0.002	0.06	wt	wt	wt	insAsp	wt	wt	wt	wt	wt	wt	wt	wt	wt	wt	wt	wt	wt	wt	wt	wt	wt
9443	2016	14599	1901	0.004	0.06	wt	wt	wt	insAsp	wt	wt	Ser	wt	wt	wt	Pro	wt	wt	wt	wt	wt	wt	wt	wt	wt	wt
9444	2016	14005	1594	0.002	0.015	wt	wt	wt	insAsp	wt	wt	wt	wt	wt	wt	wt	wt	wt	wt	wt	wt	wt	wt	wt	wt	wt
9445	2016	13366	7365	0.002	0.5	wt	wt	wt	insAsp	wt	wt	wt	wt	wt	wt	Pro	wt	wt	delA	wt	wt	wt	wt	wt	wt	wt
9447	2016	14003	13757	0.002	0.06	wt	wt	wt	insAsp	wt	wt	wt	wt	wt	wt	Pro	wt	wt	wt	wt	wt	wt	wt	wt	wt	wt
9448	2016	2400	7363	0.008	0.25	wt	wt	wt	insAsp	Thr	wt	wt	wt	Leu	wt	Pro	Lys	Asp	delA	wt	wt	wt	wt	wt	wt	wt
9450	2016	2400	1594	0.015	0.12	wt	wt	wt	insAsp	wt	wt	wt	wt	wt	wt	wt	Lys	Asp	wt	wt	wt	wt	wt	wt	wt	wt
9451	2016	2400	7363	0.015	0.12	wt	wt	wt	insAsp	Thr	wt	wt	wt	Leu	wt	Pro	Lys	Asp	delA	wt	wt	wt	wt	wt	wt	wt
9452	2016	14003	13757	0.002	0.12	wt	wt	wt	insAsp	wt	wt	wt	wt	wt	wt	Pro	wt	wt	wt	wt	wt	wt	wt	wt	wt	wt
9453	2016	1993	11177	0.002	0.12	wt	wt	wt	wt	wt	wt	wt	wt	wt	wt	wt	wt	wt	wt	wt	wt	wt	wt	wt	wt	wt
9454	2016	5714	11177	0.002	0.06	wt	wt	wt	wt	wt	wt	wt	wt	wt	wt	wt	wt	wt	wt	wt	wt	wt	wt	wt	wt	wt
9455	2016	14004	7363	0.008	0.12	wt	wt	wt	insAsp	Thr	wt	wt	wt	Leu	wt	Pro	wt	wt	delA	wt	wt	wt	wt	wt	wt	wt
9456	2016	14003	13757	0.002	0.12	wt	wt	wt	insAsp	wt	wt	wt	wt	wt	wt	Pro	wt	wt	wt	wt	wt	wt	wt	wt	wt	wt
9457	2016	14596	1588	0.008	0.03	wt	wt	wt	insAsp	wt	wt	wt	wt	wt	wt	Pro	Lys	Gly	wt	wt	wt	wt	wt	wt	wt	wt
9459	2016	1993	11177	0.002	0.12	wt	wt	wt	wt	wt	wt	wt	wt	wt	wt	wt	wt	wt	wt	wt	wt	wt	wt	wt	wt	wt
9460	2016	14006	11177	0.002	0.12	wt	wt	wt	wt	wt	wt	wt	wt	wt	wt	wt	wt	wt	wt	wt	wt	wt	wt	wt	wt	wt
9461	2016	5714	11177	0.002	0.25	wt	wt	wt	wt	wt	wt	wt	wt	wt	wt	wt	wt	wt	wt	wt	wt	wt	wt	wt	wt	wt
9462	2016	807	1594	0.002	0.06	wt	wt	wt	insAsp	wt	wt	wt	wt	wt	wt	wt	wt	wt	wt	wt	wt	wt	wt	wt	wt	wt
9464	2016	14006	1901	0.002	0.12	wt	wt	wt	insAsp	wt	wt	Ser	wt	wt	wt	Pro	wt	wt	delA	wt	wt	wt	wt	wt	wt	wt
9465	2016	807	1594	0.002	0.06	wt	wt	wt	insAsp	wt	wt	wt	wt	wt	wt	wt	wt	wt	wt	wt	wt	wt	wt	wt	wt	wt
9467	2016	3109	1594	0.002	0.03	wt	wt	wt	insAsp	wt	wt	wt	wt	wt	wt	wt	Lys	Gly	wt	wt	wt	wt	wt	wt	wt	wt
9468	2016	3109	1588	0.002	0.03	wt	wt	wt	insAsp	wt	wt	wt	wt	wt	wt	Pro	Lys	Gly	wt	wt	wt	wt	wt	wt	wt	wt
9469	2016	7574	7363	0.008	0.25	wt	wt	wt	insAsp	Thr	wt	wt	wt	Leu	wt	Pro	Lys	Asn	delA	wt	wt	wt	wt	wt	wt	wt
9470	2016	24553	11657	0.002	0.12	wt	wt	wt	insAsp	wt	wt	wt	wt	wt	wt	wt	Asp	Gly	wt	wt	wt	wt	wt	wt	wt	wt
9471	2016	24552	7365	0.008	0.12	wt	wt	wt	insAsp	wt	wt	wt	wt	wt	wt	Pro	Asp	Gly	wt	wt	wt	wt	wt	wt	wt	wt
9473	2016	13366	7365	0.002	0.03	wt	wt	wt	insAsp	wt	wt	wt	wt	wt	wt	Pro	wt	wt	delA	wt	wt	wt	wt	wt	wt	wt
9474	2016	13366	7365	0.002	0.06	wt	wt	wt	insAsp	wt	wt	wt	wt	wt	wt	Pro	wt	wt	delA	wt	wt	wt	wt	wt	wt	wt
9475	2016	13366	7365	0.002	0.015	wt	wt	wt	insAsp	wt	wt	wt	wt	wt	wt	Pro	wt	wt	delA	wt	wt	wt	wt	wt	wt	wt
9476	2016	1993	11177	0.002	0.12	wt	wt	wt	wt	wt	wt	wt	wt	wt	wt	wt	wt	wt	wt	wt	wt	wt	wt	wt	wt	wt
9477	2016	1993	11177	0.002	0.12	wt	wt	wt	wt	wt	wt	wt	wt	wt	wt	wt	wt	wt	wt	wt	wt	wt	wt	wt	wt	wt
9478	2016	1993	11177	0.002	0.12	wt	wt	wt	wt	wt	wt	wt	wt	wt	wt	wt	wt	wt	wt	wt	wt	wt	wt	wt	wt	wt
9001	2015	1544	1901	0.004	0.015	wt	wt	wt	insAsp	wt	wt	wt	wt	wt	wt	wt	wt	wt	wt	wt	wt	wt	wt	wt	wt	wt
9002	2015	12531	16063	0.002	0.015	wt	wt	wt	insAsp	wt	wt	wt	wt	wt	wt	wt	wt	wt	wt	wt	wt	wt	wt	wt	wt	wt
9003	2015	807	1594	0.008	0.015	wt	wt	wt	insAsp	wt	wt	wt	wt	wt	wt	wt	wt	wt	wt	wt	wt	wt	wt	wt	wt	wt
9004	2015	807	1594	0.004	0.008	wt	wt	wt	insAsp	wt	wt	wt	wt	wt	wt	wt	wt	wt	wt	wt	wt	wt	wt	wt	wt	wt
9005	2015	1580	1892	0.002	0.008	wt	wt	wt	wt	wt	wt	wt	wt	wt	wt	wt	wt	wt	wt	wt	wt	wt	wt	wt	wt	wt
9006	2015	12444	1892	0.002	0.015	wt	wt	wt	wt	wt	wt	wt	wt	wt	wt	wt	wt	wt	wt	wt	wt	wt	wt	wt	wt	wt
9007	2015	12447	1901	0.004	0.015	wt	wt	wt	insAsp	wt	wt	Ser	wt	wt	wt	Pro	wt	wt	wt	wt	wt	wt	wt	wt	wt	wt
9008	2015	5042	1892	0.002	0.015	wt	wt	wt	wt	wt	wt	wt	wt	wt	wt	wt	wt	wt	wt	wt	wt	wt	wt	wt	wt	wt
9009	2015	12539	9903	0.002	0.015	wt	wt	wt	insAsp	wt	wt	wt	wt	wt	wt	Pro	wt	wt	wt	wt	wt	wt	wt	wt	wt	wt
9010	2015	12531	16063	0.002	0.06	wt	wt	wt	insAsp	wt	wt	wt	wt	wt	wt	wt	wt	wt	wt	wt	wt	wt	wt	wt	wt	wt
9011	2015	12524	1901	0.008	0.03	wt	wt	wt	insAsp	wt	wt	Ser	wt	wt	wt	Pro	wt	wt	delA	wt	wt	wt	wt	wt	wt	wt
9012	2015	9476	1901	0.008	0.015	wt	wt	wt	insAsp	wt	wt	Ser	wt	wt	wt	Pro	Asp	wt	wt	wt	wt	wt	wt	wt	wt	wt
9013	2015	9476	1901	0.004	0.015	wt	wt	wt	insAsp	wt	wt	Ser	wt	wt	wt	Pro	Asp	wt	wt	wt	wt	wt	wt	wt	wt	wt
9014	2015	9476	1901	0.002	0.015	wt	wt	wt	insAsp	wt	wt	Ser	wt	wt	wt	Pro	Asp	wt	wt	wt	wt	wt	wt	wt	wt	wt
9015	2015	9476	1901	0.004	0.015	wt	wt	wt	insAsp	wt	wt	Ser	wt	wt	wt	Pro	Asp	wt	wt	wt	wt	wt	wt	wt	wt	wt
9016	2015	9476	1901	0.004	0.015	wt	wt	wt	insAsp	wt	wt	Ser	wt	wt	wt	Pro	Asp	wt	wt	wt	wt	wt	wt	wt	wt	wt
9017	2015	1544	1594	0.002	0.03	wt	wt	wt	insAsp	wt	wt	wt	wt	wt	wt	wt	wt	wt	wt	wt	wt	wt	wt	wt	wt	wt
9018	2015	12529	1594	0.002	0.008	wt	wt	wt	insAsp	wt	wt	wt	wt	wt	wt	wt	wt	wt	wt	wt	wt	wt	wt	wt	wt	wt
9019	2015	9476	1901	0.004	0.015	wt	wt	wt	insAsp	wt	wt	Ser	wt	wt	wt	Pro	Asp	wt	wt	wt	wt	wt	wt	wt	wt	wt
9020	2015	3329	1901	0.002	0.015	wt	wt	wt	insAsp	wt	wt	Ser	wt	wt	wt	Pro	Lys	Gly	delA	wt	wt	wt	wt	wt	wt	wt
9021	2015	12557	1594	0.004	0.008	wt	wt	wt	insAsp	wt	wt	wt	wt	wt	wt	wt	wt	wt	wt	wt	wt	wt	wt	wt	wt	wt
9022	2015	9660	14947	0.002	0.015	wt	wt	wt	wt	wt	wt	wt	wt	wt	wt	wt	wt	wt	wt	wt	wt	wt	wt	wt	wt	wt
9023	2015	24566	1594	0.008	0.015	wt	wt	wt	insAsp	wt	wt	wt	wt	wt	wt	wt	wt	wt	wt	wt	wt	wt	wt	wt	wt	wt
9024	2015	1544	1594	0.004	0.015	wt	wt	wt	insAsp	wt	wt	wt	wt	wt	wt	wt	wt	wt	wt	wt	wt	wt	wt	wt	wt	wt
9025	2015	5042	1892	0.002	0.015	wt	wt	wt	wt	wt	wt	wt	wt	wt	wt	wt	wt	wt	wt	wt	wt	wt	wt	wt	wt	wt
9026	2015	807	1594	0.015	0.008	wt	wt	wt	insAsp	wt	wt	wt	wt	wt	wt	wt	wt	wt	wt	wt	wt	wt	wt	wt	wt	wt
9027	2015	12447	1901	0.002	0.015	wt	wt	wt	insAsp	wt	wt	Ser	wt	wt	wt	wt	wt	wt	wt	wt	wt	wt	wt	wt	wt	wt
9028	2015	12531	16063	0.002	0.03	wt	wt	wt	insAsp	wt	wt	wt	wt	wt	wt	wt	wt	wt	wt	wt	wt	wt	wt	wt	wt	wt
9029	2015	9476	1901	0.015	0.015	wt	wt	wt	insAsp	wt	wt	Ser	wt	wt	wt	Pro	Asp	wt	wt	wt	wt	wt	wt	wt	wt	wt
9030	2015	9476	1901	0.004	0.015	wt	wt	wt	insAsp	wt	wt	Ser	wt	wt	wt	wt	Asp	wt	wt	wt	wt	wt	wt	wt	wt	wt
9031	2015	12558	1598	0.015	0.004	wt	wt	wt	insAsp	wt	wt	Ser	wt	wt	wt	Pro	wt	wt	wt	wt	wt	wt	wt	wt	wt	wt
9032	2015	12531	1598	0.001	0.015	wt	wt	wt	insAsp	wt	wt	wt	wt	wt	wt	wt	wt	wt	wt	wt	wt	wt	wt	wt	wt	wt
9033	2015	1043	1905	0.015	0.03	wt	wt	wt	insAsp	wt	wt	Ser	wt	wt	wt	wt	Lys	Asp	delA	wt	wt	wt	wt	wt	wt	wt
9034	2015	9499	1901	0.004	0.015	wt	wt	wt	insAsp	wt	wt	Ser	wt	wt	wt	Pro	wt	wt	wt	wt	wt	wt	wt	wt	wt	wt
9035	2015	9476	13759	0.015	0.015	wt	wt	wt	insAsp	wt	wt	Ser	wt	wt	wt	Pro	Asp	wt	wt	wt	wt	wt	wt	wt	wt	wt
9036	2015	807	1594	0.004	0.004	wt	wt	wt	insAsp	wt	wt	wt	wt	wt	wt	wt	wt	wt	wt	wt	wt	wt	wt	wt	wt	wt
9037	2015	12531	16063	0.004	0.015	wt	wt	wt	insAsp	wt	wt	wt	wt	wt	wt	wt	wt	wt	wt	wt	wt	wt	wt	wt	wt	wt
9038	2015	1580	1892	0.002	0.015	wt	wt	wt	wt	wt	wt	wt	wt	wt	wt	wt	wt	wt	wt	wt	wt	wt	wt	wt	wt	wt
9039	2015	12524	1901	0.008	0.03	wt	wt	wt	insAsp	wt	wt	Ser	wt	wt	wt	Pro	wt	wt	delA	wt	wt	wt	wt	wt	wt	wt
9040	2015	387	1892	0.002	0.03	wt	wt	wt	wt	wt	wt	wt	wt	wt	wt	wt	wt	wt	wt	wt	wt	wt	wt	wt	wt	wt
9041	2015	12444	1892	0.002	0.015	wt	wt	wt	wt	wt	wt	wt	wt	wt	wt	wt	wt	wt	wt	wt	wt	wt	wt	wt	wt	wt
9043	2015	12529	1594	0.008	0.015	wt	wt	wt	insAsp	wt	wt	wt	wt	wt	wt	wt	wt	wt	wt	wt	wt	wt	wt	wt	wt	wt
9044	2015	1544	1594	0.004	0.015	wt	wt	wt	insAsp	wt	wt	wt	wt	wt	wt	wt	wt	wt	wt	wt	wt	wt	wt	wt	wt	wt
9046	2015	12555	1901	0.008	0.008	wt	wt	wt	insAsp	wt	wt	Ser	wt	wt	wt	Pro	wt	wt	wt	wt	wt	wt	wt	wt	wt	wt
9047	2015	9476	1901	0.004	0.008	wt	wt	wt	insAsp	wt	wt	Ser	wt	wt	wt	Pro	Asp	wt	wt	wt	wt	wt	wt	wt	wt	wt
9048	2015	9476	1901	0.002	0.015	wt	wt	wt	insAsp	wt	wt	Ser	wt	wt	wt	Pro	Asp	wt	wt	wt	wt	wt	wt	wt	wt	wt
9050	2015	12555	1901	0.002	0.008	wt	wt	wt	insAsp	wt	wt	Ser	wt	wt	wt	Pro	wt	wt	wt	wt	wt	wt	wt	wt	wt	wt
9051	2015	12560	1892	0.002	0.004	wt	wt	wt	wt	wt	wt	wt	wt	wt	wt	wt	wt	wt	wt	wt	wt	wt	wt	wt	wt	wt
9052	2015	12603	14947	0.002	0.03	wt	wt	wt	wt	wt	wt	wt	wt	wt	wt	wt	wt	wt	wt	wt	wt	wt	wt	wt	wt	wt
9053	2015	1544	1594	0.002	0.015	wt	wt	wt	insAsp	wt	wt	wt	wt	wt	wt	wt	wt	wt	wt	wt	wt	wt	wt	wt	wt	wt
9054	2015	9476	1901	0.002	0.015	wt	wt	wt	insAsp	wt	wt	Ser	wt	wt	wt	Pro	Asp	wt	wt	wt	wt	wt	wt	wt	wt	wt
9055	2015	807	1594	0.002	0.008	wt	wt	wt	insAsp	wt	wt	wt	wt	wt	wt	wt	wt	wt	wt	wt	wt	wt	wt	wt	wt	wt
9056	2015	12531	16063	0.002	0.008	wt	wt	wt	insAsp	wt	wt	wt	wt	wt	wt	wt	wt	wt	wt	wt	wt	wt	wt	wt	wt	wt
9057	2015	1544	1594	0.002	0.008	wt	wt	wt	insAsp	wt	wt	wt	wt	wt	wt	wt	wt	wt	wt	wt	wt	wt	wt	wt	wt	wt
9058	2015	12602	1892	0.002	0.008	wt	wt	wt	wt	wt	wt	wt	wt	wt	wt	wt	wt	wt	wt	wt	wt	wt	wt	wt	wt	wt
9059	2015	1531	1594	0.008	0.015	wt	wt	wt	insAsp	wt	wt	wt	wt	wt	wt	wt	wt	wt	wt	wt	wt	wt	wt	wt	wt	wt
9060	2015	807	1594	0.002	0.008	wt	wt	wt	insAsp	wt	wt	wt	wt	wt	wt	wt	wt	wt	wt	wt	wt	wt	wt	wt	wt	wt
9061	2015	12557	1594	0.002	0.008	wt	wt	wt	insAsp	wt	wt	wt	wt	wt	wt	wt	wt	wt	wt	wt	wt	wt	wt	wt	wt	wt
9062	2015	9476	1901	0.004	0.008	wt	wt	wt	insAsp	wt	wt	Ser	wt	wt	wt	Pro	Asp	wt	wt	wt	wt	wt	wt	wt	wt	wt
9063	2015	387	1892	0.002	0.015	wt	wt	wt	wt	wt	wt	wt	wt	wt	wt	wt	wt	wt	wt	wt	wt	wt	wt	wt	wt	wt
9064	2015	9476	1901	0.008	0.008	wt	wt	wt	insAsp	wt	wt	Ser	wt	wt	wt	Pro	Asp	wt	wt	wt	wt	wt	wt	wt	wt	wt
9065	2015	807	1594	0.004	0.03	wt	wt	wt	insAsp	wt	wt	wt	wt	wt	wt	wt	wt	wt	wt	wt	wt	wt	wt	wt	wt	wt
9066	2015	807	1594	0.002	0.03	wt	wt	wt	insAsp	wt	wt	wt	wt	wt	wt	wt	wt	wt	wt	wt	wt	wt	wt	wt	wt	wt
9067	2015	24567	6726	0.002	0.03	wt	wt	wt	insAsp	wt	wt	wt	wt	wt	wt	wt	wt	wt	wt	wt	wt	wt	wt	wt	wt	wt
9068	2015	24567	6726	0.002	0.015	wt	wt	wt	insAsp	wt	wt	wt	wt	wt	wt	wt	wt	wt	wt	wt	wt	wt	wt	wt	wt	wt
9069	2015	24567	6726	0.002	0.015	wt	wt	wt	insAsp	wt	wt	wt	wt	wt	wt	wt	wt	wt	wt	wt	wt	wt	wt	wt	wt	wt
9070	2015	13059	13757	0.002	0.03	wt	wt	wt	insAsp	wt	wt	wt	wt	wt	wt	Pro	wt	wt	wt	wt	wt	wt	wt	wt	wt	wt
9071	2015	13054	1594	0.008	0.06	wt	wt	wt	insAsp	wt	wt	wt	wt	wt	wt	wt	wt	wt	wt	wt	wt	wt	wt	wt	wt	wt
9072	2015	13054	1594	0.008	0.03	wt	wt	wt	insAsp	wt	wt	wt	wt	wt	wt	wt	wt	wt	wt	wt	wt	wt	wt	wt	wt	wt
9073	2015	13054	1594	0.008	0.12	wt	wt	wt	insAsp	wt	wt	wt	wt	wt	wt	wt	wt	wt	wt	wt	wt	wt	wt	wt	wt	wt
9081	2015	12448	1892	0.002	0.004	wt	wt	wt	wt	wt	wt	wt	wt	wt	wt	wt	wt	wt	wt	wt	wt	wt	wt	wt	wt	wt
9082	2015	12448	1892	0.008	0.03	wt	wt	wt	wt	wt	wt	wt	wt	wt	wt	wt	wt	wt	wt	wt	wt	wt	wt	wt	wt	wt
9083	2015	12445	1901	0.008	0.015	wt	wt	wt	insAsp	wt	wt	Ser	wt	wt	wt	Pro	wt	wt	delA	wt	wt	wt	wt	wt	wt	wt
9084	2015	12445	1901	0.008	0.015	wt	wt	wt	insAsp	wt	wt	Ser	wt	wt	wt	Pro	wt	wt	wt	wt	wt	wt	wt	wt	wt	wt
9085	2015	12540	1590	0.015	0.06	wt	wt	wt	insAsp	wt	wt	Ser	wt	wt	wt	Pro	Lys	Asn	delA	wt	wt	wt	wt	wt	wt	wt
9086	2015	1993	11177	0.002	0.03	wt	wt	wt	wt	wt	wt	wt	wt	wt	wt	wt	wt	wt	wt	wt	wt	wt	wt	wt	wt	wt
9087	2015	5941	1594	0.008	0.25	wt	wt	wt	insAsp	wt	wt	wt	wt	wt	wt	wt	wt	wt	wt	wt	wt	wt	wt	wt	wt	wt
9088	2015	807	1594	0.008	0.125	wt	wt	wt	insAsp	wt	wt	wt	wt	wt	wt	wt	wt	wt	wt	wt	wt	wt	wt	wt	wt	wt
9089	2015	5714	11177	0.008	0.5	wt	wt	wt	wt	wt	wt	wt	wt	wt	wt	wt	wt	wt	wt	wt	wt	wt	wt	wt	wt	wt
9090	2015	807	1594	0.004	0.03	wt	wt	wt	insAsp	wt	wt	wt	wt	wt	wt	wt	wt	wt	wt	wt	wt	wt	wt	wt	wt	wt
9091	2015	13060	8137	0.002	0.03	wt	wt	wt	insAsp	wt	wt	Ser	wt	wt	wt	Pro	wt	wt	delA	wt	wt	wt	wt	wt	wt	wt
9092	2015	807	1594	0.008	0.12	wt	wt	wt	insAsp	wt	wt	wt	wt	wt	wt	wt	wt	wt	wt	wt	wt	wt	wt	wt	wt	wt
9094	2015	1993	11177	0.002	0.25	wt	wt	wt	wt	wt	wt	wt	wt	wt	wt	wt	wt	wt	wt	wt	wt	wt	wt	wt	wt	wt
9096	2015	1993	11177	0.002	0.12	wt	wt	wt	wt	wt	wt	wt	wt	wt	wt	wt	wt	wt	wt	wt	wt	wt	wt	wt	wt	wt
9097	2015	12449	1901	0.06	0.03	wt	wt	wt	insAsp	wt	wt	Ser	wt	wt	wt	Pro	wt	wt	delA	wt	wt	wt	wt	wt	wt	wt
9098	2015	12446	1901	0.06	0.06	wt	wt	wt	insAsp	wt	wt	Ser	wt	wt	wt	Pro	Lys	Gly	delA	wt	wt	wt	wt	wt	wt	wt
9099	2015	12445	1901	0.06	0.004	wt	wt	wt	insAsp	wt	wt	Ser	wt	wt	wt	Pro	wt	wt	wt	wt	wt	wt	wt	wt	wt	wt
9100	2015	5714	11177	0.002	0.004	wt	wt	wt	wt	wt	wt	wt	wt	wt	wt	wt	wt	wt	wt	wt	wt	wt	wt	wt	wt	wt
9101	2015	12450	6721	0.015	0.03	wt	wt	wt	insAsp	wt	wt	wt	wt	Leu	wt	Pro	Asp	wt	wt	wt	wt	wt	wt	wt	wt	wt
9102	2015	12451	7365	0.008	0.03	wt	wt	wt	wt	Val	wt	wt	wt	wt	wt	Pro	Asp	Gly	wt	wt	wt	wt	wt	wt	wt	wt
9103	2015	1993	11177	0.002	0.002	wt	wt	wt	wt	wt	wt	wt	wt	wt	wt	wt	wt	wt	wt	wt	wt	wt	wt	wt	wt	wt
9104	2015	12559	6726	0.008	0.015	wt	wt	wt	insAsp	wt	wt	wt	wt	wt	wt	wt	Asp	wt	wt	wt	wt	wt	wt	wt	wt	wt
9105	2015	2875	1901	0.03	0.06	wt	wt	wt	insAsp	wt	wt	Ser	wt	wt	wt	Pro	Asp	wt	delA	wt	wt	wt	wt	wt	wt	wt
9106	2015	13058	1901	0.008	0.25	wt	wt	wt	insAsp	wt	wt	Ser	wt	wt	wt	Pro	wt	wt	delA	wt	wt	wt	wt	wt	wt	wt
9107	2015	12446	1901	0.015	1	wt	wt	wt	insAsp	wt	wt	Ser	wt	wt	wt	Pro	Lys	Gly	delA	wt	wt	wt	wt	wt	wt	wt
9108	2015	13055	1901	0.008	0.25	wt	wt	wt	insAsp	wt	wt	Ser	wt	wt	wt	Pro	wt	wt	delA	wt	wt	wt	wt	wt	wt	wt
9109	2015	13055	1901	0.008	0.25	wt	wt	wt	insAsp	wt	wt	Ser	wt	wt	wt	Pro	wt	wt	delA	wt	wt	wt	wt	wt	wt	wt
9110	2015	12446	1901	0.015	0.5	wt	wt	wt	insAsp	wt	wt	Ser	wt	wt	wt	Pro	Lys	Gly	delA	wt	wt	wt	wt	wt	wt	wt
9111	2015	13061	1901	0.002	0.25	wt	wt	wt	insAsp	wt	wt	Ser	wt	wt	wt	Pro	wt	wt	delA	wt	wt	wt	wt	wt	wt	wt
9112	2015	9834	11177	0.008	0.5	wt	wt	wt	insAsp	wt	wt	Ser	wt	wt	wt	Pro	wt	wt	wt	wt	wt	wt	wt	wt	wt	wt
9113	2015	9576	1594	0.008	0.12	wt	wt	wt	insAsp	wt	wt	wt	wt	wt	wt	wt	wt	wt	wt	wt	wt	wt	wt	wt	wt	wt
9114	2015	12601	1901	0.008	0.03	wt	wt	wt	insAsp	wt	wt	Ser	wt	wt	wt	Pro	Asn	Asp	delA	wt	wt	wt	wt	wt	wt	wt
9115	2015	12600	1892	0.002	0.002	wt	wt	wt	wt	wt	wt	wt	wt	wt	wt	wt	wt	wt	wt	wt	wt	wt	wt	wt	wt	wt
9116	2015	1407	1901	0.016	0.03	wt	Met	Thr	wt	wt	Tyr	wt	Ser	wt	mosaic	Pro	Lys	Asn	delA	wt	wt	wt	wt	wt	wt	wt
9117	2015	11335	16063	0.002	0.002	wt	wt	wt	insAsp	wt	wt	wt	wt	wt	wt	wt	wt	wt	wt	wt	wt	wt	wt	wt	wt	wt
9118	2015	12599	1892	0.002	0.03	wt	wt	wt	wt	wt	wt	wt	wt	wt	wt	wt	wt	wt	wt	wt	wt	wt	wt	wt	wt	wt
9119	2015	12528	7365	0.004	0.06	wt	wt	wt	insAsp	wt	wt	wt	wt	wt	wt	Pro	Asp	Gly	wt	wt	wt	wt	wt	wt	wt	wt
9120	2015	12532	7371	0.002	0.06	wt	wt	wt	insAsp	wt	wt	Ser	wt	wt	wt	Pro	wt	wt	wt	wt	wt	wt	wt	wt	wt	wt
9121	2015	2694	1901	0.008	0.5	wt	wt	wt	insAsp	wt	wt	wt	wt	Ser	wt	Pro	Lys	Asp	wt	wt	wt	wt	wt	wt	wt	wt
9122	2015	1993	11177	0.002	1	wt	wt	wt	wt	wt	wt	wt	wt	wt	wt	wt	wt	wt	wt	wt	wt	wt	wt	wt	wt	wt
9123	2015	13056	7371	0.008	0.25	wt	wt	wt	insAsp	wt	wt	wt	wt	wt	wt	Pro	Asp	Gly	delA	wt	wt	wt	wt	wt	wt	wt
9124	2015	13056	7371	0.008	0.25	wt	wt	wt	insAsp	wt	wt	wt	wt	wt	wt	Pro	Asp	Gly	delA	wt	wt	wt	wt	wt	wt	wt
9125	2015	13056	7371	0.004	0.25	wt	wt	wt	insAsp	wt	wt	wt	wt	wt	wt	Pro	Asp	Gly	delA	wt	wt	wt	wt	wt	wt	wt
9126	2015	9570	7371	0.008	0.03	wt	wt	wt	insAsp	wt	wt	wt	wt	wt	wt	wt	wt	wt	wt	wt	wt	wt	wt	wt	wt	wt
9127	2015	9570	1594	0.008	0.015	wt	wt	wt	insAsp	wt	wt	wt	wt	wt	wt	wt	wt	wt	wt	wt	wt	wt	wt	wt	wt	wt
9128	2015	9570	1594	0.004	0.015	wt	wt	wt	insAsp	wt	wt	wt	wt	wt	wt	wt	wt	wt	wt	wt	wt	wt	wt	wt	wt	wt
9129	2015	9570	1594	0.004	0.015	wt	wt	wt	insAsp	wt	wt	wt	wt	wt	wt	wt	wt	wt	wt	wt	wt	wt	wt	wt	wt	wt
9130	2015	9570	1594	0.004	0.008	wt	wt	wt	insAsp	wt	wt	wt	wt	wt	wt	wt	wt	wt	wt	wt	wt	wt	wt	wt	wt	wt
9131	2015	5714	1594	0.002	0.03	wt	wt	wt	wt	wt	wt	wt	wt	wt	wt	wt	wt	wt	wt	wt	wt	wt	wt	wt	wt	wt
9132	2015	5714	11177	0.002	0.03	wt	wt	wt	wt	wt	wt	wt	wt	wt	wt	wt	wt	wt	wt	wt	wt	wt	wt	wt	wt	wt
9133	2015	12556	11177	0.03	0.06	wt	Met	Thr	wt	wt	Tyr	wt	Ser	wt	mosaic	Pro	Lys	Asn	delA	wt	wt	wt	wt	wt	wt	wt
9134	2015	5714	11177	0.002	0.03	wt	wt	wt	wt	wt	wt	wt	wt	wt	wt	wt	wt	wt	wt	wt	wt	wt	wt	wt	wt	wt
9135	2015	5714	11177	0.002	0.03	wt	wt	wt	wt	wt	wt	wt	wt	wt	wt	wt	wt	wt	wt	wt	wt	wt	wt	wt	wt	wt
